# Supplementary material for: Trichohyalin gene expression is negatively correlated with the severity of dermatitis in a canine atopic dermatitis model
Source: Front Vet Sci. 2024 Aug 21;11:1396557. doi: 10.3389/fvets.2024.1396557 (PMC11371671; doi:10.3389/fvets.2024.1396557)
Supplement: Supplementary file 1 [file Table_3.XLSX]

## Sheet: Sheet1
ID	D0 Avg (log2)	D1 Avg (log2)	D2 Avg (log2)	D8 Avg (log2)	D15 Avg (log2)	D28 Avg (log2)	Gene Symbol	Description	D1 vs D0 Fold Change	D2 vs D0 Fold Change	D8 vs D0 Fold Change	D15 vs D0 Fold Change	D28 vs D0 Fold Change
CfaAffx.19410.1.S1_s_at	3.82	3.8	6.23	4.53	3.61	3.51	LOC102154781; RPS4X	40S ribosomal protein S4-like; ribosomal protein S4, X-linked	-1.01	5.34	1.65	-1.15	-1.24
CfaAffx.185.1.S1_x_at	6.77	6.69	8.18	7.13	6.52	6.33	LOC485640	60S ribosomal protein L10-like	-1.06	2.65	1.28	-1.19	-1.36
Cfa.9114.2.S1_at	8.32	9.35	10.47	10.31	8.97	9.4	ACTG1	actin gamma 1	2.05	4.44	3.98	1.57	2.11
CfaAffx.9553.1.S1_s_at	7.97	9.27	9.97	9.1	8.31	7.44	ACTG1	actin gamma 1	2.45	3.98	2.18	1.26	-1.45
Cfa.9114.2.S1_s_at	8.03	9.14	9.13	9.16	9.13	9.41	ACTG1	actin gamma 1	2.16	2.14	2.18	2.14	2.59
AFFX-Cfa-actin-5_s_at	4.2	5.43	7.03	6.31	4.63	3.2	ACTB	actin, beta	2.35	7.13	4.33	1.34	-2
AFFX-Cfa-actin-3_s_at	5.44	6.68	7.32	6.75	6.37	5.2	ACTB	actin, beta	2.36	3.67	2.48	1.9	-1.18
AFFX-Cfa-actin-M_x_at	4.02	4.69	5.31	5	4.7	4.82	ACTB	actin, beta	1.6	2.46	1.97	1.61	1.75
CfaAffx.24576.1.S1_s_at	4.67	5.56	6.72	6.15	5.28	4.65	ACTB; ACTBL2	actin, beta; actin, beta-like 2	1.85	4.12	2.79	1.52	-1.02
CfaAffx.23260.1.S1_x_at	7.65	8.96	9.47	8.72	7.86	5.68	ACTB; ACTBL2	actin, beta; actin, beta-like 2	2.48	3.54	2.1	1.16	-3.91
CfaAffx.23258.1.S1_x_at	5.34	6.02	6.56	6.3	5.72	5.03	ACTB; ACTBL2; ACTG1	actin, beta; actin, beta-like 2; actin gamma 1	1.6	2.33	1.94	1.3	-1.24
CfaAffx.23437.1.S1_at	5.97	5.78	5.39	5.94	7.11	6.47	AP5M1	adaptor-related protein complex 5, mu 1 subunit	-1.14	-1.49	-1.02	2.21	1.42
CfaAffx.24300.1.S1_s_at	3.65	3.92	4.69	3.84	3.59	3.45	AHNAK	AHNAK nucleoprotein	1.2	2.05	1.14	-1.05	-1.15
CfaAffx.24822.1.S1_s_at	5.27	6.12	6.51	6.48	5.57	4.82	ANXA8L1	annexin A8-like 1	1.81	2.37	2.32	1.23	-1.37
CfaAffx.25673.1.S1_at	5.04	6.23	5.58	4.99	5.45	5.18	APOA1BP	apolipoprotein A-I binding protein	2.29	1.46	-1.04	1.33	1.11
CfaAffx.15721.1.S1_x_at	11.55	10.9	11.66	9.86	8.87	10.4	LOC106559976	basic salivary proline-rich protein 1-like	-1.57	1.08	-3.23	-6.42	-2.23
CfaAffx.31089.1.S1_s_at	3.91	4.38	4.94	4.46	4.13	3.65	CDH1	cadherin 1, type 1	1.39	2.04	1.47	1.17	-1.19
Cfa.3402.2.A1_at	6.6	7.9	6.68	6.93	7.45	8.13	CALU	calumenin	2.47	1.06	1.26	1.81	2.89
CfaAffx.24800.1.S1_at	3.99	4.42	4.86	7.14	4.67	4.37	CASP14	caspase 14, apoptosis-related cysteine peptidase	1.35	1.83	8.88	1.6	1.3
CfaAffx.15770.1.S1_s_at	4.47	4.84	5.1	5.95	5.05	4.27	CTSD	cathepsin D	1.29	1.55	2.79	1.49	-1.15
Cfa.1333.1.S1_at	4.44	4.67	5.54	5.45	4.56	4.09	CD74	CD74 molecule, major histocompatibility complex, class II invariant chain	1.18	2.15	2.01	1.09	-1.27
Cfa.1333.3.S1_a_at	5.54	5.51	6.68	5.99	5.59	5.45	CD74	CD74 molecule, major histocompatibility complex, class II invariant chain	-1.02	2.21	1.37	1.04	-1.06
Cfa.10558.3.A1_at	6.92	7.27	6.13	7.21	7.23	8.06	CREG1	cellular repressor of E1A-stimulated genes 1	1.28	-1.73	1.23	1.24	2.21
Cfa.2620.1.A1_at	7.78	7.26	7.14	6.5	7.28	7.04	CERS5	ceramide synthase 5	-1.43	-1.56	-2.44	-1.42	-1.67
CfaAffx.20469.1.S1_s_at	5.89	7.54	7.66	7.48	6.69	5.64	CFL1	cofilin 1 (non-muscle)	3.14	3.41	3.01	1.74	-1.19
CfaAffx.29820.1.S1_at	7.59	7.15	7.36	6.42	6.1	6.7	CIRBP	cold inducible RNA binding protein	-1.35	-1.17	-2.25	-2.8	-1.85
Cfa.100.1.S1_s_at	7.44	8.39	9.23	9.42	7.68	6.87	COL1A1	collagen, type I, alpha 1	1.92	3.46	3.94	1.18	-1.49
Cfa.100.1.S2_at	4.53	5.17	5.9	5.98	4.89	4.54	COL1A1	collagen, type I, alpha 1	1.56	2.58	2.74	1.29	1.01
Cfa.1262.1.S1_s_at	4.1	4.38	6.04	5.42	3.99	3.75	COL1A2	collagen, type I, alpha 2	1.22	3.85	2.49	-1.08	-1.27
CfaAffx.22804.1.S1_s_at	4.13	4.28	5.27	5.38	4.12	3.9	COL3A1	collagen, type III, alpha 1	1.11	2.2	2.38	-1	-1.17
Cfa.14626.2.S1_s_at	5.46	6	6.51	6.45	5.75	5.19	COL3A1	collagen, type III, alpha 1	1.45	2.07	2	1.22	-1.2
CfaAffx.4270.1.S1_at	6.3	5.92	6.34	5.09	5.61	5.82	LOC610549	constitutive coactivator of PPAR-gamma-like protein 1	-1.3	1.03	-2.32	-1.61	-1.4
CfaAffx.1672.1.S1_at	5.79	6.02	6.94	7.53	5.89	4.98	CDSN	corneodesmosin	1.18	2.22	3.33	1.07	-1.75
CfaAffx.8170.1.S1_at	4.92	4.8	4.95	5.98	4.85	4.65	CNFN	cornifelin	-1.09	1.03	2.08	-1.05	-1.2
CfaAffx.27670.1.S1_s_at	4.81	4.75	5.28	6.15	4.81	4.8	DSG1	desmoglein 1	-1.04	1.39	2.53	-1	-1.01
CfaAffx.15045.1.S1_at	6.59	6.69	7.81	7.62	6.68	6.44	DSP	desmoplakin	1.07	2.34	2.04	1.07	-1.11
Cfa.10370.1.S1_at	4.53	5.59	4.39	4.51	5.06	4.91	DNAJB1	DnaJ (Hsp40) homolog, subfamily B, member 1	2.08	-1.11	-1.02	1.44	1.3
CfaAffx.25714.1.S1_s_at	4.32	4.68	5.7	4.55	4.37	3.89	DUSP1	dual specificity phosphatase 1	1.28	2.6	1.17	1.04	-1.35
CfaAffx.5777.1.S1_at	10.17	10.08	9.05	9.03	10.02	9.28	EEPD1	endonuclease/exonuclease/phosphatase family domain containing 1	-1.07	-2.17	-2.21	-1.11	-1.86
AFFX-Cfa-ef1a-M_x_at	8.97	9.19	10.64	9.78	8.06	7.23	EEF1A1	eukaryotic translation elongation factor 1 alpha 1	1.16	3.19	1.75	-1.88	-3.34
CfaAffx.29247.1.S1_at	5.28	5.58	6.16	6.39	4.84	4.53	EEF2	eukaryotic translation elongation factor 2	1.23	1.84	2.17	-1.36	-1.68
Cfa.8657.1.A1_s_at	3.59	4.51	4.96	4.77	3.63	3.56	EIF5A	eukaryotic translation initiation factor 5A	1.9	2.59	2.27	1.03	-1.02
Cfa.5255.1.A1_at	6.6	6.41	5.9	5.82	5.15	5.32	FNDC1	fibronectin type III domain containing 1	-1.14	-1.62	-1.72	-2.73	-2.41
CfaAffx.20118.1.S1_s_at	6.16	7.02	8.49	9.02	6.21	4.91	FLG	filaggrin	1.81	5.02	7.25	1.03	-2.37
CfaAffx.20094.1.S1_x_at	3.84	4.1	4.51	5.73	3.99	3.71	FLG	filaggrin	1.2	1.59	3.69	1.11	-1.1
CfaAffx.20094.1.S1_at	3.77	3.76	3.92	5.37	3.83	3.6	FLG	filaggrin	-1	1.11	3.04	1.04	-1.12
CfaAffx.20444.1.S1_at	3.92	3.89	4.99	3.8	3.82	3.86	GPRC5D	G protein-coupled receptor, class C, group 5, member D	-1.02	2.11	-1.09	-1.07	-1.04
Cfa.87.1.A1_at	5.29	6.12	5.48	7.62	8.64	9.06	GJB2	gap junction protein, beta 2, 26kDa	1.78	1.14	5.02	10.23	13.65
Cfa.17575.1.S1_s_at	5.48	5.99	6.71	5.65	5.29	4.83	GSN	gelsolin	1.42	2.35	1.13	-1.14	-1.57
AFFX-Cfa-gapdh-M_x_at	6.58	7.42	7.58	8.15	7.05	6.25	GAPDH	glyceraldehyde-3-phosphate dehydrogenase	1.78	2	2.97	1.38	-1.25
CfaAffx.13010.1.S1_x_at	5.34	6.2	7.21	7.51	5.44	4.98	GAPDH; LOC100683724; LOC100684096; LOC100688969; LOC106558132; LOC106559470; LOC106559694; LOC106560188; LOC477441; LOC479206	glyceraldehyde-3-phosphate dehydrogenase; glyceraldehyde-3-phosphate dehydrogenase-like; glyceraldehyde-3-phosphate dehydrogenase pseudogene	1.82	3.67	4.51	1.07	-1.28
Cfa.3973.1.A1_at	5.92	6.57	8.08	6.05	5.33	5.19	LOC100855540; LOC100855558	hemoglobin subunit alpha-like	1.57	4.46	1.1	-1.5	-1.66
CfaAffx.11478.1.S1_at	9.3	9.51	8.19	8.62	9.21	9.25	ITGB7	integrin, beta 7	1.15	-2.15	-1.6	-1.06	-1.04
CfaAffx.24382.1.S1_at	5.59	6.04	6.66	7.02	5.97	5.03	JUP	junction plakoglobin	1.36	2.1	2.69	1.3	-1.48
Cfa.10761.1.S1_s_at	7.62	8.22	9.19	10.21	8.16	6.96	KRT1	keratin 1, type II	1.52	2.98	6.04	1.45	-1.57
CfaAffx.24556.1.S1_s_at	7.83	8.14	9.18	9.65	7.86	6.5	KRT10	keratin 10, type I	1.25	2.55	3.55	1.03	-2.51
CfaAffx.24432.1.S1_at	6.96	7.87	8.69	9.16	7.64	7.37	KRT14	keratin 14	1.88	3.31	4.61	1.6	1.33
CfaAffx.24434.1.S1_s_at	7.44	8.58	8.85	9.37	7.96	4.97	KRT14	keratin 14	2.2	2.67	3.81	1.44	-5.55
CfaAffx.24422.1.S1_s_at	5.18	6	7.29	5.69	5.35	4.72	KRT17	keratin 17	1.77	4.31	1.42	1.13	-1.37
CfaAffx.24425.1.S1_at	4.38	4.71	5.55	4.76	4.48	4.43	KRT17	keratin 17	1.26	2.26	1.3	1.07	1.03
CfaAffx.24495.1.S1_s_at	5.54	5.22	7.13	4.76	4.88	4.42	KRT32; KRT33A; LOC490988; LOC490989; LOC607876	keratin 32, type I; keratin 33A, type I; keratin, type I cuticular Ha1; keratin, type I cuticular Ha3-II	-1.25	3.01	-1.72	-1.58	-2.17
CfaAffx.11761.1.S1_at	4.93	6.16	6.64	9.7	8.91	6.29	KRT5; LOC100687987; LOC486523; LOC486531	keratin 5, type II; keratin, type II cytoskeletal 6A; keratin, type II cuticular Hb1	2.34	3.28	27.38	15.73	2.56
CfaAffx.11756.1.S1_s_at	7.09	8.2	9.19	9.19	7.11	6.03	KRT5; LOC100687987; LOC486531	keratin 5, type II; keratin, type II cytoskeletal 6A; keratin, type II cuticular Hb1	2.16	4.29	4.29	1.02	-2.09
CfaAffx.11761.1.S1_s_at	6.09	6.14	6.92	9.24	7.97	7.61	KRT5; LOC100687987; LOC486523; LOC486531	keratin 5, type II; keratin, type II cytoskeletal 6A; keratin, type II cuticular Hb1	1.04	1.78	8.87	3.7	2.87
CfaAffx.13970.1.S1_at	5.06	4.61	6.89	4.62	4.59	4.54	KRTAP11-1	keratin associated protein 11-1	-1.36	3.55	-1.36	-1.39	-1.43
CfaAffx.24524.1.S1_x_at	9.24	8.79	9.95	7.98	7.61	7.69	LOC490994	keratin associated protein 4-12-like	-1.36	1.64	-2.4	-3.09	-2.93
CfaAffx.22273.1.S1_s_at	5.02	4.45	5.96	4.25	4.07	3.88	LOC100685181; LOC102151833; LOC102151942; LOC106557509; LOC106558106; LOC487804; LOC491392; LOC607849; LOC610875; LOC611489	keratin-associated protein 10-12-like; keratin-associated protein 10-6-like; keratin-associated protein 10-7-like; keratin-associated protein 10-7; keratin-associated protein 10-8-like	-1.48	1.92	-1.7	-1.93	-2.2
CfaAffx.22268.1.S1_x_at	7.24	6.93	8.29	6.38	6.11	6.07	LOC102151942; LOC106557509; LOC487804; LOC491392; LOC607258; LOC607849; LOC610875; LOC611489	keratin-associated protein 10-7-like; keratin-associated protein 10-12-like; keratin-associated protein 10-7; keratin-associated protein 10-6-like; keratin-associated protein 10-4; keratin-associated protein 10-8-like	-1.24	2.07	-1.81	-2.19	-2.26
CfaAffx.24528.1.S1_s_at	6.23	5.45	6.86	5.06	4.9	5.03	LOC102151831	keratin-associated protein 3-3	-1.71	1.54	-2.25	-2.52	-2.3
CfaAffx.364.1.S1_x_at	9.52	8.51	10.48	7.24	5.17	5.19	LOC100684851; LOC100684920	keratin-associated protein 4-12-like	-2.01	1.94	-4.87	-20.42	-20.08
CfaAffx.365.1.S1_x_at	9.85	9.02	10.81	7.71	6.53	6.67	LOC106557522	keratin-associated protein 4-2-like	-1.78	1.94	-4.41	-10.04	-9.11
CfaAffx.13969.1.S1_at	5.63	4.88	6.46	4.82	4.6	4.74	KRTAP7-1	keratin-associated protein 7-1	-1.69	1.77	-1.76	-2.05	-1.86
CfaAffx.363.1.S1_x_at	9.29	8.07	9.52	7.55	7.13	7.23	LOC102157069	keratin-associated protein 9-1-like	-2.34	1.18	-3.35	-4.46	-4.17
CfaAffx.361.1.S1_x_at	7.46	5.26	7.64	4.48	4.28	4.2	LOC106559287	keratin-associated protein 9-9-like	-4.59	1.13	-7.88	-9.09	-9.6
CfaAffx.13232.1.S1_at	4.73	4.7	3.98	4.68	5.9	5.25	KIAA0922	KIAA0922 ortholog	-1.02	-1.68	-1.03	2.25	1.43
CfaAffx.4608.1.S1_at	4.09	4.61	4.47	7.27	4.97	5.29	LOC482436	L-amino-acid oxidase-like	1.43	1.29	9.03	1.84	2.3
Cfa.10759.1.S1_at	6.5	5.97	5.89	5.62	5.24	5.41	MST1R	macrophage stimulating 1 receptor	-1.44	-1.53	-1.84	-2.39	-2.13
CfaAffx.25474.1.S1_at	5.05	5.76	4.9	5.43	6.6	6.15	MPDU1	mannose-P-dolichol utilization defect 1	1.63	-1.11	1.3	2.93	2.14
CfaAffx.19874.1.S1_at	7.76	6.72	6.93	6.16	5.97	6.2	MTERF4	mitochondrial transcription termination factor 4	-2.06	-1.78	-3.03	-3.46	-2.96
Cfa.2095.2.A1_at	4.91	5.63	5.21	5.15	5.39	6.34	PALLD	palladin, cytoskeletal associated protein	1.65	1.23	1.18	1.4	2.69
CfaAffx.15155.1.S1_s_at	4.8	5.6	5.84	5.4	5.2	4.69	PI3	peptidase inhibitor 3, skin-derived	1.74	2.07	1.52	1.33	-1.07
Cfa.16324.1.S1_s_at	3.56	4.15	5.55	5.08	3.63	3.71	LOC403581; PPIA; PPIAP4	peptidylprolyl isomerase A (cyclophilin A) pseudogene; peptidylprolyl isomerase A (cyclophilin A); peptidylprolyl isomerase (cyclophilin A) pseudogene 4	1.5	3.97	2.86	1.05	1.11
CfaAffx.25129.1.S1_at	8.41	6.82	8.03	4.88	5.07	6.45	PHF8	PHD finger protein 8	-3.02	-1.3	-11.56	-10.1	-3.88
CfaAffx.20981.1.S1_at	6.89	6.15	6.01	6.05	6.04	5.82	PIGN; RPL29	phosphatidylinositol glycan anchor biosynthesis, class N; ribosomal protein L29	-1.67	-1.83	-1.79	-1.79	-2.1
CfaAffx.21473.1.S1_at	3.57	3.7	4.61	3.73	3.7	3.77	PLET1	placenta expressed transcript 1	1.1	2.05	1.11	1.09	1.15
Cfa.4666.1.A1_s_at	5	5.62	5.9	6.25	5.09	5.07	PSENEN	presenilin enhancer gamma secretase subunit	1.53	1.86	2.37	1.07	1.04
Cfa.20442.2.S1_s_at	4.07	4.67	5.94	4.37	3.74	3.29	PRNP	prion protein	1.51	3.64	1.23	-1.26	-1.72
Cfa.18736.1.S1_s_at	4.83	5.71	6	5.62	5.12	4.9	PFN1	profilin 1	1.85	2.25	1.73	1.22	1.05
Cfa.7711.1.A1_at	5.73	6.05	5.98	6.1	6.38	6.88	PAQR3	progestin and adipoQ receptor family member III	1.25	1.19	1.29	1.58	2.22
Cfa.18058.1.S1_at	5.69	5.91	5.77	5.85	6.15	6.73	PRRC2C	proline-rich coiled-coil 2C	1.16	1.06	1.11	1.37	2.05
CfaAffx.29897.1.S1_s_at	5.42	5.24	7.59	6.16	4.39	3.72	RPL10	ribosomal protein L10	-1.14	4.51	1.67	-2.05	-3.25
Cfa.284.1.A1_x_at	4.58	4.53	6.11	5	4.1	3.98	RPL10A	ribosomal protein L10a	-1.04	2.89	1.33	-1.4	-1.52
CfaAffx.20478.1.S1_at	5.25	4.5	4.78	4.21	4.29	4.44	RPL11	ribosomal protein L11	-1.68	-1.39	-2.06	-1.95	-1.75
CfaAffx.6878.1.S1_at	5.28	5.39	6.66	5.83	5.04	4.62	RPL18	ribosomal protein L18	1.08	2.6	1.47	-1.18	-1.57
CfaAffx.1434.1.S1_s_at	7.37	7.52	8.68	7.67	6.67	5.54	RPL18	ribosomal protein L18	1.11	2.48	1.23	-1.63	-3.55
Cfa.4085.1.S1_s_at	5.15	5.27	6.38	5.45	5.05	4.64	RPL28	ribosomal protein L28	1.09	2.36	1.23	-1.07	-1.42
Cfa.839.1.A1_s_at	4.75	4.74	6.21	4.7	4.26	4.09	RPL4	ribosomal protein L4	-1	2.76	-1.03	-1.4	-1.57
Cfa.1309.2.A1_x_at	3.83	3.91	5.58	4.56	3.77	3.6	RPL6	ribosomal protein L6	1.06	3.36	1.65	-1.05	-1.17
Cfa.4446.1.S1_s_at	6.24	6.59	7.49	6.41	5.77	4.83	RPL8	ribosomal protein L8	1.27	2.37	1.12	-1.39	-2.66
Cfa.1272.1.A1_s_at	5.74	6.13	7.57	5.45	4.5	4.16	RPS11	ribosomal protein S11	1.32	3.55	-1.22	-2.35	-2.98
Cfa.1201.1.A1_s_at	4.39	5.07	7.42	5.37	3.82	3.47	RPS17	ribosomal protein S17	1.6	8.18	1.97	-1.49	-1.9
CfaAffx.1111.1.S1_s_at	6.33	6.35	8.84	7.57	5.09	4.56	RPS26	ribosomal protein S26	1.01	5.72	2.38	-2.36	-3.4
CfaAffx.26834.1.S1_s_at	4.08	4.19	3.85	4.73	5.19	4.9	S100A12	S100 calcium binding protein A12	1.08	-1.17	1.57	2.17	1.78
CfaAffx.27328.1.S1_s_at	4.21	4.25	5.34	5.08	4.3	3.97	SPARC	secreted protein, acidic, cysteine-rich (osteonectin)	1.03	2.19	1.83	1.06	-1.18
CfaAffx.19489.1.S1_at	4.32	4.68	4.55	4.51	5.51	4.62	SH3BGRL3	SH3 domain binding glutamate-rich protein like 3	1.28	1.17	1.14	2.28	1.23
CfaAffx.5757.1.S1_at	4.49	4.87	5	5.8	4.46	4.36	SLC31A1	solute carrier family 31 (copper transporter), member 1	1.3	1.42	2.48	-1.03	-1.1
CfaAffx.19082.1.S1_at	4.62	5.46	5.91	5.42	5.58	4.7	SFN	stratifin	1.79	2.45	1.74	1.94	1.06
CfaAffx.14760.1.S1_s_at	6.7	6.88	8.05	7.79	5.95	5.54	TOX2	TOX high mobility group box family member 2	1.13	2.54	2.12	-1.69	-2.24
CfaAffx.20384.1.S1_at	3.82	4.32	4.99	3.99	3.7	3.55	TAGLN	transgelin	1.41	2.25	1.12	-1.08	-1.2
CfaAffx.20088.1.S1_a_at	8.47	8.49	8.54	4.89	4.87	5.55	TCHH	trichohyalin	1.02	1.05	-11.89	-12.12	-7.52
CfaAffx.20088.1.S1_x_at	8.14	8.34	8.26	5.15	4.62	5.58	TCHH	trichohyalin	1.14	1.08	-7.98	-11.48	-5.91
Cfa.3552.1.S1_s_at	4.76	4.92	7.07	5.76	4.45	4.18	UBA52	ubiquitin A-52 residue ribosomal protein fusion product 1	1.12	4.97	2	-1.24	-1.5
CfaAffx.136.1.S1_x_at	7.18	7.54	8.21	7.61	7.13	6.6	UBB	ubiquitin B	1.29	2.04	1.35	-1.03	-1.49
CfaAffx.258.1.S1_x_at	8.76	8.1	9.95	7.66	6.34	6.41	LOC102153120	uncharacterized LOC102153120	-1.59	2.27	-2.15	-5.34	-5.1
CfaAffx.15724.1.S1_x_at	9.44	9.06	10.18	8.77	8.38	8.51	LOC102153120	uncharacterized LOC102153120	-1.3	1.67	-1.6	-2.09	-1.91
Cfa.12720.1.A1_at	5.78	6.24	5.75	6.28	6.3	7.34	LOC102154067	uncharacterized LOC102154067	1.37	-1.03	1.41	1.43	2.95
Cfa.9924.1.A1_s_at	3.64	4.12	4.22	5.19	4.27	4.16	LOC474798	uncharacterized LOC474798	1.4	1.49	2.93	1.54	1.44
CfaAffx.13547.1.S1_at	6.65	6.23	5.66	5.05	5.86	5.61	WDR54	WD repeat domain 54	-1.34	-1.99	-3.03	-1.73	-2.06
AFFX-Cf_Gapdh_5_at	6.2	7.03	7.88	8.29	6.5	5.24			1.78	3.2	4.23	1.23	-1.94
CfaAffx.27.1.S1_at	5.79	6.48	7.07	7.87	6.48	6.97			1.61	2.42	4.22	1.61	2.26
CfaAffx.37.1.S1_at	6.52	7.49	8.09	8.47	7.1	7.17			1.95	2.97	3.85	1.49	1.56
CfaAffx.30.1.S1_at	7.46	8.46	8.74	9.33	8.04	8.88			2	2.43	3.65	1.49	2.67
CfaAffx.31.1.S1_at	7.17	8.07	8.33	9.03	7.97	8.41			1.86	2.24	3.62	1.74	2.36
AFFX-Cf_Gapdh_3_at	4.84	5.28	5.97	6.7	5.12	4.7			1.35	2.18	3.62	1.21	-1.1
CfaAffx.33.1.S1_at	6.25	7.51	7.5	8	6.97	7.18			2.39	2.37	3.36	1.65	1.9
Cfa.12195.8.A1_at	6.26	7.24	7.5	7.9	6.38	6.28			1.98	2.38	3.12	1.09	1.01
CfaAffx.28.1.S1_at	6.46	7.03	8.03	8.07	6.89	7.34			1.49	2.96	3.05	1.34	1.83
CfaAffx.34.1.S1_at	8.88	9.83	10.39	10.43	9.05	9.14			1.93	2.85	2.91	1.12	1.2
AFFX-Cf_Gapdh_M_at	7.39	8.54	8.49	8.85	8.1	7.2			2.23	2.14	2.76	1.63	-1.14
AFFX-Cf_Actin_5_s_at	5.88	6.72	8.39	7.11	5.56	5.04			1.78	5.69	2.34	-1.26	-1.79
AFFX-Cf_Actin_M_at	5.35	6.45	6.75	6.42	5.79	5.29			2.14	2.63	2.1	1.35	-1.04
CfaAffx.25.1.S1_at	5.52	6.52	6.86	6.57	6.46	6.64			2	2.54	2.08	1.93	2.17
CfaAffx.17200.1.S1_x_at	10.05	8.99	9.72	6.63	5.61	8.16			-2.09	-1.26	-10.75	-21.81	-3.73
Cfa.16364.1.A1_at	5.81	4.87	4.59	4.45	4.95	5.38			-1.91	-2.32	-2.57	-1.81	-1.35
Cfa.2038.1.S1_at	8.1	7.52	6.92	7.36	7.54	7.48			-1.5	-2.26	-1.67	-1.47	-1.54
CfaAffx.51.1.S1_at	8.31	9.13	9.78	9.2	8.54	8.26			1.77	2.78	1.85	1.17	-1.04
CfaAffx.35.1.S1_at	7.99	8.81	9.16	8.87	8.18	8.15			1.76	2.24	1.84	1.14	1.11
Cfa.10576.1.A1_at	4.79	4.68	5.85	4.95	4.34	4.21			-1.08	2.09	1.12	-1.36	-1.49
AFFX-Cf_Actin_3_at	6.54	7.45	7.58	7.26	7.64	7.62			1.88	2.06	1.65	2.15	2.12
Cfa.2760.1.A1_at	7.45	7.19	6.67	6.27	7.35	7.38			-1.19	-1.72	-2.27	-1.07	-1.05
CfaAffx.22598.1.S1_at	6.03	5.51	5.39	4.93	5.38	5.35			-1.44	-1.56	-2.15	-1.57	-1.6
Cfa.3962.1.A1_at	5.09	4.56	4.43	3.98	4.45	4.6			-1.44	-1.58	-2.15	-1.55	-1.4
CfaAffx.36.1.S1_at	11.73	12.62	12.27	12.81	12.48	12.94			1.86	1.46	2.11	1.68	2.32
CfaAffx.32.1.S1_at	4.25	4.5	4.87	5.26	4.56	4.84			1.19	1.53	2.01	1.23	1.5
Cfa.9537.1.S1_at	4.24	4.33	3.77	4.58	5.39	5.61			1.06	-1.39	1.27	2.22	2.58
Cfa.15396.1.A1_at	6.11	6.66	6	6.38	6.26	7.55			1.46	-1.08	1.2	1.11	2.72
CfaAffx.16914.1.S1_s_at	4.33	4.3	3.89	4.15	4.79	5.63			-1.02	-1.35	-1.13	1.38	2.47
Cfa.6431.1.S1_at	3.96	3.96	3.92	3.8	4.74	5.26			-1	-1.03	-1.12	1.71	2.46
Cfa.6868.1.A1_at	4.64	4.67	4.64	4.58	4.92	5.73			1.02	1	-1.04	1.21	2.12
