# Supplementary material for: Trichohyalin gene expression is negatively correlated with the severity of dermatitis in a canine atopic dermatitis model
Source: Front Vet Sci. 2024 Aug 21;11:1396557. doi: 10.3389/fvets.2024.1396557 (PMC11371671; doi:10.3389/fvets.2024.1396557)
Supplement: Supplementary file 2 [file Table_4.XLSX]

## Sheet: Sheet1
ID	D0 Avg (log2)	D1 Avg (log2)	D2 Avg (log2)	D8 Avg (log2)	D15 Avg (log2)	D28 Avg (log2)	Gene Symbol	Description	D1 vs D0 Fold Change	D2 vs D0 Fold Change	D8 vs D0 Fold Change	D15 vs D0 Fold Change	D28 vs D0 Fold Change
Cfa.12418.1.S1_s_at	7.05	6.71	8.36	8.62	7.32	7.17	LOC608162; RPS2	40S ribosomal protein S2 pseudogene; ribosomal protein S2	-1.26	2.49	2.98	1.21	1.09
Cfa.802.2.S1_s_at	3.77	3.41	4.03	5.21	3.67	3.62	LOC100856611; RPS21	40S ribosomal protein S21 pseudogene; ribosomal protein S21	-1.29	1.2	2.72	-1.07	-1.11
CfaAffx.19410.1.S1_s_at	3.71	3.64	4.21	5.94	3.68	3.65	LOC102154781; RPS4X	40S ribosomal protein S4-like; ribosomal protein S4, X-linked	-1.05	1.41	4.68	-1.03	-1.04
CfaAffx.185.1.S1_x_at	5.61	5.36	5.9	6.7	5.54	5.39	LOC485640	60S ribosomal protein L10-like	-1.19	1.22	2.12	-1.05	-1.16
CfaAffx.2842.1.S1_x_at	5.62	5.71	6.86	6.59	5.78	5.91	LOC106557643; LOC106559375; LOC106559613; LOC106559672; LOC106559787; LOC475097; LOC480221	60S ribosomal protein L17 pseudogene; 60S ribosomal protein L17	1.07	2.37	1.97	1.12	1.23
Cfa.9114.2.S1_at	7.66	7.93	9.7	10.37	8.14	8.65	ACTG1	actin gamma 1	1.2	4.09	6.51	1.39	1.98
CfaAffx.9553.1.S1_s_at	7.54	7.2	9.42	10.03	7.87	8.14	ACTG1	actin gamma 1	-1.26	3.69	5.61	1.25	1.52
AFFX-Cfa-actin-5_s_at	3.86	3.36	5.67	6.93	4.05	4	ACTB	actin, beta	-1.41	3.52	8.43	1.15	1.11
AFFX-Cfa-actin-3_s_at	4.62	4.72	5.71	7.44	5.27	5.45	ACTB	actin, beta	1.07	2.14	7.07	1.57	1.77
AFFX-Cfa-actin-M_x_at	4.06	3.91	4.7	5.28	4.02	4.23	ACTB	actin, beta	-1.11	1.56	2.33	-1.03	1.13
CfaAffx.23260.1.S1_x_at	6.86	5.8	8.55	9.4	7.39	7.25	ACTB; ACTBL2	actin, beta; actin, beta-like 2	-2.09	3.24	5.83	1.45	1.31
CfaAffx.24576.1.S1_s_at	4.5	4.29	5.4	6.89	4.83	4.9	ACTB; ACTBL2	actin, beta; actin, beta-like 2	-1.16	1.86	5.24	1.26	1.32
CfaAffx.23258.1.S1_x_at	4.96	4.8	6.18	6.77	5.12	4.94	ACTB; ACTBL2; ACTG1	actin, beta; actin, beta-like 2; actin gamma 1	-1.11	2.34	3.51	1.12	-1.01
Cfa.11642.1.S1_s_at	3.71	3.66	4.22	5.22	3.75	3.79	ACTG2	actin, gamma 2, smooth muscle, enteric	-1.04	1.42	2.84	1.02	1.05
Cfa.16996.1.S1_at	5.51	5.07	4.96	4.46	4.87	5.19	ANKRD13D	ankyrin repeat domain 13 family, member D	-1.35	-1.46	-2.07	-1.56	-1.24
CfaAffx.29194.1.S1_at	5.48	5.24	4.36	4.62	5.41	5.09	ANKRD24	ankyrin repeat domain 24	-1.18	-2.17	-1.81	-1.05	-1.31
CfaAffx.4106.1.S1_s_at	5.49	5.27	6.82	6.87	5.67	5.65	ANXA2; LOC100687983	annexin A2; annexin A2-like	-1.16	2.51	2.61	1.13	1.12
CfaAffx.24822.1.S1_s_at	4.74	4.55	5.94	6.27	5.17	5.09	ANXA8L1	annexin A8-like 1	-1.14	2.29	2.87	1.35	1.27
CfaAffx.15721.1.S1_x_at	10.79	10.75	10.46	8.76	10.81	9.78	LOC106559976	basic salivary proline-rich protein 1-like	-1.03	-1.26	-4.08	1.01	-2.01
Cfa.16093.2.S1_s_at	4.07	4.23	5.12	5.35	4.18	4.2	CAPNS1	calpain, small subunit 1	1.12	2.07	2.43	1.08	1.1
Cfa.3402.2.A1_at	6.52	7.62	6.63	6.87	6.98	6.94	CALU	calumenin	2.15	1.09	1.28	1.38	1.34
CfaAffx.24800.1.S1_at	4.39	4.13	6.99	7.34	4.61	4.68	CASP14	caspase 14, apoptosis-related cysteine peptidase	-1.2	6.06	7.7	1.17	1.22
CfaAffx.15770.1.S1_s_at	4.91	4.56	6.03	6.28	5.2	5.27	CTSD	cathepsin D	-1.27	2.19	2.59	1.22	1.29
Cfa.1333.3.S1_a_at	4.89	4.84	5.25	6.05	4.69	4.95	CD74	CD74 molecule, major histocompatibility complex, class II invariant chain	-1.04	1.28	2.23	-1.15	1.04
Cfa.12433.1.A1_at	4.44	4.38	4.63	5.67	4.38	4.24	CD99	CD99 molecule	-1.04	1.15	2.35	-1.04	-1.14
CfaAffx.571.1.S1_at	3.65	3.75	4.17	4.68	3.82	3.72	LOC611632	ceruloplasmin-like	1.07	1.43	2.04	1.12	1.05
CfaAffx.31069.1.S1_at	7.74	6.83	6.8	6.57	6.85	6.68	CIRH1A	cirrhosis, autosomal recessive 1A (cirhin)	-1.88	-1.92	-2.25	-1.86	-2.09
CfaAffx.21607.1.S1_at	4.04	3.86	5.08	4.49	4.07	4.07	CLDN1	claudin 1	-1.13	2.06	1.36	1.02	1.02
CfaAffx.20469.1.S1_s_at	5.99	5.7	8.25	8.45	6.66	6.64	CFL1	cofilin 1 (non-muscle)	-1.22	4.81	5.52	1.59	1.58
CfaAffx.29820.1.S1_at	7.39	6.59	6.74	6.58	6.6	5.78	CIRBP	cold inducible RNA binding protein	-1.75	-1.58	-1.76	-1.73	-3.06
Cfa.100.1.S1_at	5.48	4.44	4.13	4.56	4.54	4.73	COL1A1	collagen, type I, alpha 1	-2.06	-2.55	-1.89	-1.92	-1.69
Cfa.100.1.S2_at	4.29	4.18	4.54	5.7	4.34	4.28	COL1A1	collagen, type I, alpha 1	-1.08	1.19	2.66	1.04	-1
Cfa.100.1.S1_s_at	7.83	6.97	7.14	9.04	7.21	7.24	COL1A1	collagen, type I, alpha 1	-1.81	-1.61	2.33	-1.54	-1.5
Cfa.1262.1.S1_s_at	4.12	3.8	3.87	6.09	4.02	3.97	COL1A2	collagen, type I, alpha 2	-1.25	-1.19	3.93	-1.07	-1.11
CfaAffx.22804.1.S1_s_at	4.1	3.82	4.13	5.69	3.8	3.89	COL3A1	collagen, type III, alpha 1	-1.21	1.02	3.01	-1.23	-1.16
Cfa.14626.2.S1_s_at	5.42	4.98	5.45	6.44	5.36	5.31	COL3A1	collagen, type III, alpha 1	-1.35	1.02	2.03	-1.04	-1.08
CfaAffx.4270.1.S1_at	5.56	5.38	4.61	5.13	5.08	4.53	LOC610549	constitutive coactivator of PPAR-gamma-like protein 1	-1.13	-1.93	-1.34	-1.39	-2.04
CfaAffx.1672.1.S1_at	5.15	4.94	6.42	6.95	5.5	5.54	CDSN	corneodesmosin	-1.16	2.41	3.47	1.27	1.31
Cfa.1403.1.S1_s_at	3.89	3.75	4.55	5.42	4	3.94	CDKL3; PPP2CA	cyclin-dependent kinase-like 3; protein phosphatase 2, catalytic subunit, alpha isozyme	-1.1	1.58	2.89	1.08	1.03
CfaAffx.2338.1.S1_s_at	4.18	4.25	5.1	5.41	4.22	4.12	CYB5R3	cytochrome b5 reductase 3	1.05	1.89	2.36	1.03	-1.04
CfaAffx.25674.1.S1_at	5.52	5.27	4.5	5.02	5.23	5.19	DCAF4	DDB1 and CUL4 associated factor 4	-1.2	-2.03	-1.42	-1.23	-1.26
CfaAffx.27670.1.S1_s_at	4.72	4.72	6.2	5.67	4.88	4.93	DSG1	desmoglein 1	1	2.79	1.92	1.12	1.16
CfaAffx.15045.1.S1_at	6.23	5.97	7.65	7.97	6.25	6.34	DSP	desmoplakin	-1.2	2.67	3.35	1.01	1.08
AFFX-Cfa-ef1a-M_x_at	8.09	7.66	9.94	10.33	8.19	8.17	EEF1A1	eukaryotic translation elongation factor 1 alpha 1	-1.35	3.59	4.7	1.07	1.05
CfaAffx.22536.1.S1_x_at	7.18	6.77	8.31	8.78	7.32	7.18	EEF1A1; LOC102155289; LOC102156596	eukaryotic translation elongation factor 1 alpha 1; elongation factor 1-alpha 1	-1.33	2.18	3.03	1.1	-1
CfaAffx.29247.1.S1_at	4.59	4.49	6.32	6.52	4.81	4.98	EEF2	eukaryotic translation elongation factor 2	-1.07	3.32	3.83	1.17	1.31
Cfa.8657.1.A1_s_at	3.66	3.56	5.71	5.9	3.6	3.57	EIF5A	eukaryotic translation initiation factor 5A	-1.07	4.13	4.72	-1.05	-1.06
CfaAffx.14491.1.S1_at	7.6	7.55	7.05	6.51	7.16	7.45	EXOC2	exocyst complex component 2	-1.03	-1.46	-2.13	-1.35	-1.1
CfaAffx.20118.1.S1_s_at	8.28	6.86	9.41	9.9	7.31	7.97	FLG	filaggrin	-2.68	2.17	3.06	-1.96	-1.25
CfaAffx.20094.1.S1_x_at	3.89	3.72	4.91	5.44	4.07	4.18	FLG	filaggrin	-1.12	2.03	2.94	1.14	1.22
CfaAffx.20094.1.S1_at	4.04	3.76	4.98	5.11	3.96	4.11	FLG	filaggrin	-1.21	1.93	2.11	-1.06	1.05
Cfa.87.1.A1_at	6.01	7.86	5.54	6.55	6.15	7.33	GJB2	gap junction protein, beta 2, 26kDa	3.6	-1.39	1.45	1.1	2.49
Cfa.14342.3.A1_s_at	3.85	3.68	4.71	5.6	3.83	3.83	GPX3	glutathione peroxidase 3	-1.13	1.81	3.36	-1.01	-1.02
AFFX-Cfa-gapdh-M_x_at	6.69	6.44	8.45	8.33	6.84	7.01	GAPDH	glyceraldehyde-3-phosphate dehydrogenase	-1.19	3.38	3.11	1.11	1.25
AFFX-Cfa-gapdh-3_x_at	3.84	3.89	4.87	4.8	3.95	3.96	GAPDH	glyceraldehyde-3-phosphate dehydrogenase	1.03	2.04	1.94	1.08	1.08
CfaAffx.13010.1.S1_x_at	4.78	4.67	7.01	7.86	5.26	5.3	GAPDH; LOC100683724; LOC100684096; LOC100688969; LOC106558132; LOC106559470; LOC106559694; LOC106560188; LOC477441; LOC479206	glyceraldehyde-3-phosphate dehydrogenase; glyceraldehyde-3-phosphate dehydrogenase-like; glyceraldehyde-3-phosphate dehydrogenase pseudogene	-1.08	4.69	8.47	1.4	1.44
CfaAffx.5711.1.S1_x_at	3.79	3.71	5.04	5.34	4.14	3.77	GAPDH; LOC100683724; LOC100684096; LOC100688969; LOC106558132; LOC106559470; LOC106559694; LOC106560188; LOC477441; LOC479206	glyceraldehyde-3-phosphate dehydrogenase; glyceraldehyde-3-phosphate dehydrogenase-like; glyceraldehyde-3-phosphate dehydrogenase pseudogene	-1.05	2.39	2.93	1.28	-1.01
Cfa.1238.1.S1_x_at	4.05	4	5.24	5.08	4.13	4.09	GAPDH; LOC100683724; LOC100684096; LOC100688969; LOC106558132; LOC106559470; LOC106559694; LOC106560188; LOC477441; LOC479206	glyceraldehyde-3-phosphate dehydrogenase; glyceraldehyde-3-phosphate dehydrogenase-like; glyceraldehyde-3-phosphate dehydrogenase pseudogene	-1.04	2.28	2.04	1.06	1.02
CfaAffx.23015.1.S1_x_at	4.03	4.13	4.94	5.19	4.27	4.33	GAPDH; LOC100683724; LOC100684096; LOC100688969; LOC106558132; LOC106559470; LOC106559694; LOC106560188; LOC477441; LOC479206	glyceraldehyde-3-phosphate dehydrogenase; glyceraldehyde-3-phosphate dehydrogenase-like; glyceraldehyde-3-phosphate dehydrogenase pseudogene	1.07	1.88	2.24	1.18	1.23
Cfa.3849.1.S1_s_at	5.69	5.22	6.11	6.82	5.85	5.84	HSPB1	heat shock 27kDa protein 1	-1.39	1.34	2.18	1.12	1.11
Cfa.3973.1.A1_at	5.26	5.13	5.82	7.1	5.47	5.33	LOC100855540; LOC100855558	hemoglobin subunit alpha-like	-1.09	1.47	3.57	1.16	1.05
CfaAffx.24382.1.S1_at	6.37	5.19	7.66	7.76	6.22	5.88	JUP	junction plakoglobin	-2.26	2.45	2.62	-1.1	-1.4
Cfa.17367.1.S1_s_at	5.05	4.79	5.85	6.3	5	4.94	JUP	junction plakoglobin	-1.2	1.74	2.38	-1.04	-1.08
Cfa.10761.1.S1_s_at	7.75	7.1	9.93	10.49	8.06	7.94	KRT1	keratin 1, type II	-1.57	4.52	6.65	1.23	1.14
CfaAffx.24556.1.S1_s_at	8.06	7.04	9.58	9.92	8.1	8.21	KRT10	keratin 10, type I	-2.02	2.87	3.63	1.03	1.11
Cfa.16768.1.S1_at	7.79	6.79	7.51	7.83	7.62	7.45	KRT10	keratin 10, type I	-2	-1.22	1.02	-1.13	-1.27
CfaAffx.24434.1.S1_s_at	7.44	6.74	9.79	10.05	8.26	8.41	KRT14	keratin 14	-1.62	5.09	6.12	1.77	1.96
CfaAffx.24432.1.S1_at	7.12	7.01	9.2	9.5	7.4	7.41	KRT14	keratin 14	-1.08	4.21	5.18	1.22	1.22
CfaAffx.24422.1.S1_s_at	5.27	5.29	6.41	6.87	5.7	5.26	KRT17	keratin 17	1.01	2.2	3.03	1.34	-1.01
CfaAffx.11761.1.S1_s_at	6.34	7.46	8.42	9.12	7.24	7.95	KRT5; LOC100687987; LOC486523; LOC486531	keratin 5, type II; keratin, type II cytoskeletal 6A; keratin, type II cuticular Hb1	2.18	4.24	6.88	1.87	3.07
CfaAffx.11756.1.S1_s_at	7.47	6.97	9.61	10.37	7.71	7.04	KRT5; LOC100687987; LOC486531	keratin 5, type II; keratin, type II cytoskeletal 6A; keratin, type II cuticular Hb1	-1.41	4.4	7.49	1.18	-1.34
CfaAffx.11761.1.S1_at	7.62	7.72	8.7	9.68	8.46	9.5	KRT5; LOC100687987; LOC486523; LOC486531	keratin 5, type II; keratin, type II cytoskeletal 6A; keratin, type II cuticular Hb1	1.07	2.11	4.19	1.8	3.7
CfaAffx.22268.1.S1_x_at	7	6.7	6.86	6.25	6.74	5.88	LOC102151942; LOC106557509; LOC487804; LOC491392; LOC607258; LOC607849; LOC610875; LOC611489	keratin-associated protein 10-7-like; keratin-associated protein 10-12-like; keratin-associated protein 10-7; keratin-associated protein 10-6-like; keratin-associated protein 10-4; keratin-associated protein 10-8-like	-1.23	-1.1	-1.68	-1.19	-2.17
CfaAffx.364.1.S1_x_at	8.39	7.34	9.04	6.94	8.65	7.09	LOC100684851; LOC100684920	keratin-associated protein 4-12-like	-2.08	1.56	-2.73	1.2	-2.48
CfaAffx.365.1.S1_x_at	8.85	7.91	9.29	7.13	9.11	7.82	LOC106557522	keratin-associated protein 4-2-like	-1.92	1.36	-3.29	1.19	-2.04
CfaAffx.361.1.S1_x_at	5.81	4.56	5.15	4.18	6.01	4.56	LOC106559287	keratin-associated protein 9-9-like	-2.38	-1.58	-3.09	1.15	-2.37
CfaAffx.20140.1.S1_at	4.68	4.45	5.44	5.75	4.66	4.7	KPRP	keratinocyte proline-rich protein	-1.17	1.7	2.1	-1.01	1.01
CfaAffx.8480.1.S1_s_at	5.22	5.43	3.98	4.89	4.74	4.6	KIN	Kin17 DNA and RNA binding protein	1.16	-2.36	-1.26	-1.39	-1.54
CfaAffx.4608.1.S1_at	4.57	5.09	7.39	8.98	5.33	5.04	LOC482436	L-amino-acid oxidase-like	1.43	7.06	21.29	1.69	1.38
CfaAffx.1839.1.S1_at	5.01	4.25	6.33	5.76	4.62	4.79	LY6G6C	lymphocyte antigen 6 complex, locus G6C	-1.7	2.49	1.67	-1.31	-1.17
CfaAffx.2126.1.S1_s_at	3.69	3.66	3.91	4.69	3.78	3.71	DLA-DRA	MHC class II DR alpha chain	-1.03	1.16	2	1.06	1.01
Cfa.9884.1.A1_a_at	6.09	5.79	5.3	5.05	5.87	6.04	MRPS18C	mitochondrial ribosomal protein S18C	-1.23	-1.72	-2.06	-1.16	-1.04
CfaAffx.15340.1.S1_at	5.07	5.14	5.21	6.15	5.89	5.98	NEDD9	neural precursor cell expressed, developmentally down-regulated 9	1.05	1.1	2.12	1.77	1.89
Cfa.18162.1.S1_s_at	5.09	4.32	5.7	6.19	4.75	4.79	NFIC	nuclear factor I/C (CCAAT-binding transcription factor)	-1.7	1.53	2.15	-1.27	-1.23
CfaAffx.27751.1.S1_at	5.15	5.53	6.19	5.79	5.61	5.8	LOC484987	olfactory receptor	1.3	2.05	1.55	1.37	1.56
CfaAffx.25053.1.S1_x_at	5.89	5.64	4.71	5.11	5.52	5.49	PDLIM7	PDZ and LIM domain 7 (enigma)	-1.18	-2.26	-1.71	-1.29	-1.31
Cfa.16324.1.S1_s_at	3.65	3.53	6.42	6.72	3.8	3.88	LOC403581; PPIA; PPIAP4	peptidylprolyl isomerase A (cyclophilin A) pseudogene; peptidylprolyl isomerase A (cyclophilin A); peptidylprolyl isomerase (cyclophilin A) pseudogene 4	-1.08	6.81	8.4	1.11	1.18
Cfa.4872.1.A1_s_at	5.22	4.7	6.39	6.52	5.76	5.71	PERP	PERP, TP53 apoptosis effector	-1.43	2.26	2.47	1.46	1.4
CfaAffx.25129.1.S1_at	7.94	7.06	7.32	4.79	7.86	6.19	PHF8	PHD finger protein 8	-1.84	-1.53	-8.86	-1.05	-3.36
CfaAffx.21473.1.S1_at	3.68	3.65	4.94	4.32	3.73	3.86	PLET1	placenta expressed transcript 1	-1.02	2.4	1.55	1.03	1.13
CfaAffx.27762.1.S1_at	5.06	5.33	6.24	6.04	5.16	6.02	KCTD1	potassium channel tetramerization domain containing 1	1.2	2.26	1.98	1.07	1.94
Cfa.4666.1.A1_s_at	4.56	4.7	6.08	6.03	4.85	4.86	PSENEN	presenilin enhancer gamma secretase subunit	1.1	2.87	2.76	1.22	1.23
Cfa.18736.1.S1_s_at	4.58	4.62	5.94	5.54	4.54	4.75	PFN1	profilin 1	1.03	2.58	1.94	-1.03	1.13
CfaAffx.24207.1.S1_s_at	4.36	4.46	5.29	6.38	4.53	4.55	PLP2	proteolipid protein 2 (colonic epithelium-enriched)	1.07	1.9	4.05	1.12	1.14
CfaAffx.25784.1.S1_at	4.43	4.38	4.83	5.69	4.36	4.37	RAB25	RAB25, member RAS oncogene family	-1.04	1.32	2.4	-1.05	-1.04
Cfa.4923.1.A2_at	3.37	3.3	4.42	3.86	3.4	3.46	RAC1	ras-related C3 botulinum toxin substrate 1 (rho family, small GTP binding protein Rac1)	-1.05	2.07	1.41	1.03	1.06
CfaAffx.29897.1.S1_s_at	4.65	3.81	6.71	7.52	4.65	4.4	RPL10	ribosomal protein L10	-1.79	4.18	7.32	1	-1.19
Cfa.284.1.A1_x_at	4.49	4.18	5.79	6.29	4.38	4.31	RPL10A	ribosomal protein L10a	-1.24	2.46	3.49	-1.08	-1.13
CfaAffx.1434.1.S1_s_at	6.87	6.23	8.13	8.57	7.21	7.22	RPL18	ribosomal protein L18	-1.56	2.39	3.24	1.26	1.28
CfaAffx.6878.1.S1_at	4.69	4.52	5.51	5.9	4.57	4.61	RPL18	ribosomal protein L18	-1.12	1.77	2.32	-1.09	-1.05
Cfa.10645.1.S1_s_at	5.61	5.11	6.49	6.99	5.69	5.54	RPL18A	ribosomal protein L18a	-1.41	1.84	2.61	1.06	-1.05
Cfa.3547.1.A1_s_at	4.18	4.02	4.62	5.57	4.07	4.08	RPL23	ribosomal protein L23	-1.12	1.36	2.62	-1.08	-1.07
Cfa.4085.1.S1_s_at	5.14	4.79	5.48	6.31	5.03	4.99	RPL28	ribosomal protein L28	-1.28	1.26	2.25	-1.08	-1.11
Cfa.1309.2.A1_x_at	3.79	3.59	4.24	5.23	3.79	3.76	RPL6	ribosomal protein L6	-1.14	1.37	2.73	1	-1.02
Cfa.4446.1.S1_s_at	5.81	5.48	7.23	7.36	6	5.81	RPL8	ribosomal protein L8	-1.26	2.68	2.94	1.14	1.01
Cfa.1272.1.A1_s_at	4.81	4.13	6.19	6.97	4.64	4.27	RPS11	ribosomal protein S11	-1.6	2.6	4.47	-1.12	-1.46
Cfa.1201.1.A1_s_at	4.56	3.83	7.61	7.31	4.42	4.21	RPS17	ribosomal protein S17	-1.66	8.24	6.7	-1.1	-1.28
CfaAffx.1111.1.S1_s_at	5.03	4.29	7.35	8.73	5.24	4.95	RPS26	ribosomal protein S26	-1.67	5	13.01	1.16	-1.06
CfaAffx.27328.1.S1_s_at	4.17	3.88	4.58	5.64	4.06	4.17	SPARC	secreted protein, acidic, cysteine-rich (osteonectin)	-1.23	1.33	2.77	-1.08	-1
CfaAffx.5757.1.S1_at	4.13	3.99	4.99	5.95	4.49	4.15	SLC31A1	solute carrier family 31 (copper transporter), member 1	-1.11	1.82	3.52	1.28	1.02
CfaAffx.19082.1.S1_at	4.73	4.59	5.49	6.94	4.89	5.13	SFN	stratifin	-1.11	1.7	4.61	1.11	1.32
Cfa.307.2.A1_a_at	3.66	3.63	3.97	6.16	3.81	3.62	LOC100683370; LOC102156243; TMSB4X	thymosin beta-4; thymosin beta-4 pseudogene; thymosin beta 4, X-linked	-1.03	1.23	5.64	1.11	-1.03
CfaAffx.14760.1.S1_s_at	5.9	5.29	7.42	7.2	6.43	6.54	TOX2	TOX high mobility group box family member 2	-1.53	2.86	2.47	1.44	1.56
Cfa.1397.1.S1_s_at	3.82	3.88	5.1	5.32	4.22	4.05	TECR	trans-2,3-enoyl-CoA reductase	1.04	2.43	2.83	1.32	1.18
CfaAffx.20088.1.S1_x_at	9.54	8.54	6.99	4.74	8.04	5.29	TCHH	trichohyalin	-2	-5.85	-27.94	-2.84	-19.13
CfaAffx.20088.1.S1_a_at	9.45	8.59	6.99	4.56	8.03	5.32	TCHH	trichohyalin	-1.82	-5.51	-29.74	-2.68	-17.48
CfaAffx.18647.1.S1_at	4.41	4.34	5.03	5.64	4.32	4.21	TRIM29	tripartite motif containing 29	-1.05	1.54	2.35	-1.06	-1.15
Cfa.3552.1.S1_s_at	4.43	4.23	5.83	6.5	4.06	4.08	UBA52	ubiquitin A-52 residue ribosomal protein fusion product 1	-1.15	2.64	4.21	-1.29	-1.27
CfaAffx.22063.1.S1_at	5.25	4.68	4.7	4.23	4.79	4.35	LOC106559855	uncharacterized LOC106559855	-1.49	-1.46	-2.03	-1.37	-1.87
Cfa.9924.1.A1_s_at	3.9	3.91	5.96	5.96	3.97	4.33	LOC474798	uncharacterized LOC474798	1.01	4.17	4.18	1.05	1.34
CfaAffx.13547.1.S1_at	6.41	5.86	5.17	5.25	6.2	5.8	WDR54	WD repeat domain 54	-1.46	-2.36	-2.24	-1.16	-1.53
Cfa.730.1.S1_at	5.07	4.99	5.86	6.11	5.2	5.25	ZC3H10	zinc finger CCCH-type containing 10	-1.05	1.74	2.06	1.1	1.14
CfaAffx.667.1.S1_at	4.71	4.57	3.39	4.26	4.54	4.27	LOC102151679	zinc finger protein OZF-like	-1.1	-2.49	-1.37	-1.12	-1.36
Cfa.15997.1.S1_at	5.93	5.91	4.79	5.41	5.64	5.48			-1.02	-2.19	-1.43	-1.22	-1.36
AFFX-Cf_Gapdh_5_at	5.86	5.5	8.55	9.11	6.55	6.58			-1.28	6.45	9.54	1.62	1.65
AFFX-Cf_Gapdh_3_at	4.52	4.46	6.65	7.01	4.92	4.87			-1.04	4.38	5.61	1.32	1.28
CfaAffx.37.1.S1_at	6.92	6.62	8.87	8.84	7.06	7.06			-1.23	3.86	3.78	1.1	1.1
CfaAffx.31.1.S1_at	7.05	7.09	8.82	9.05	7.48	7.78			1.03	3.42	4.01	1.35	1.66
CfaAffx.28.1.S1_at	6.31	6.2	8.01	8.37	6.32	6.53			-1.08	3.23	4.15	1.01	1.16
CfaAffx.27.1.S1_at	5.88	6.34	7.54	8.52	6.29	6.58			1.38	3.17	6.24	1.33	1.64
CfaAffx.34.1.S1_at	8.79	8.62	10.31	10.57	8.94	9.02			-1.12	2.87	3.44	1.11	1.18
CfaAffx.35.1.S1_at	7.75	7.88	9.14	9.5	8.21	8.39			1.09	2.62	3.36	1.37	1.55
CfaAffx.51.1.S1_at	7.59	7.56	8.92	8.96	8.03	8.12			-1.02	2.51	2.57	1.36	1.44
AFFX-Cf_Gapdh_M_at	7.73	7.69	9.01	9.28	8.15	8.32			-1.03	2.43	2.92	1.33	1.5
CfaAffx.26.1.S1_at	7.63	7.66	8.8	8.65	7.67	7.73			1.02	2.25	2.02	1.03	1.07
CfaAffx.30.1.S1_at	7.82	7.94	8.99	9.2	7.76	7.93			1.08	2.24	2.59	-1.04	1.07
AFFX-Cf_Actin_M_at	4.9	4.89	5.95	6.92	5.38	5.39			-1.01	2.07	4.03	1.39	1.4
CfaAffx.17200.1.S1_x_at	9.49	9.45	8.56	6.01	9.41	7.32			-1.03	-1.91	-11.18	-1.06	-4.52
Cfa.2760.1.A1_at	6.79	6.97	6.26	5.41	6.85	6.72			1.14	-1.44	-2.6	1.05	-1.05
AFFX-Cf_Actin_5_s_at	6.73	6.28	7.33	8.67	5.97	5.96			-1.36	1.52	3.84	-1.69	-1.71
AFFX-Cf_Actin_3_at	6.57	6.68	7.03	7.63	6.62	6.9			1.08	1.38	2.09	1.04	1.26
Cfa.12195.8.A1_at	5.79	5.53	5.8	6.85	5.17	5.02			-1.2	1.01	2.08	-1.54	-1.71
