# Supplementary material for: Trichohyalin gene expression is negatively correlated with the severity of dermatitis in a canine atopic dermatitis model
Source: Front Vet Sci. 2024 Aug 21;11:1396557. doi: 10.3389/fvets.2024.1396557 (PMC11371671; doi:10.3389/fvets.2024.1396557)
Supplement: Supplementary file 3 [file Table_5.XLSX]

## Sheet: Sheet1
ID	D0 Avg (log2)	D1 Avg (log2)	D2 Avg (log2)	D8 Avg (log2)	D15 Avg (log2)	D28 Avg (log2)	Gene Symbol	Description	D1 vs D0 Fold Change	D2 vs D0 Fold Change	D8 vs D0 Fold Change	D15 vs D0 Fold Change	D28 vs D0 Fold Change
Cfa.12418.1.S1_s_at	8.09	8.18	6.96	7.19	7.77	7.9	LOC608162; RPS2	40S ribosomal protein S2 pseudogene; ribosomal protein S2	1.06	-2.19	-1.87	-1.25	-1.14
CfaAffx.19410.1.S1_s_at	5.54	5.62	3.59	3.9	4.61	6.18	LOC102154781; RPS4X	40S ribosomal protein S4-like; ribosomal protein S4, X-linked	1.06	-3.88	-3.13	-1.91	1.56
Cfa.10190.1.S1_s_at	6.53	6.69	5.29	4.97	6.54	6.81	LOC608772; RPS6	40S ribosomal protein S6 pseudogene; ribosomal protein S6	1.12	-2.37	-2.95	1.01	1.22
Cfa.9114.2.S1_s_at	8.4	9.6	8.59	8.63	8.81	8.89	ACTG1	actin gamma 1	2.31	1.14	1.17	1.33	1.4
Cfa.9114.2.S1_at	9.54	10.6	8.15	8.52	9.8	10.11	ACTG1	actin gamma 1	2.09	-2.61	-2.02	1.2	1.49
CfaAffx.9553.1.S1_s_at	8.51	9.72	7.42	7.68	8.63	9.29	ACTG1	actin gamma 1	2.31	-2.13	-1.78	1.08	1.71
AFFX-Cfa-actin-M_x_at	4.27	5.53	4	4.21	4.28	4.65	ACTB	actin, beta	2.39	-1.21	-1.04	1.01	1.3
AFFX-Cfa-actin-5_s_at	5.86	7.26	4.05	4.25	5.98	6.65	ACTB	actin, beta	2.64	-3.53	-3.07	1.08	1.72
AFFX-Cfa-actin-3_s_at	5.97	7.93	5.45	5.44	6.52	6.79	ACTB	actin, beta	3.9	-1.43	-1.45	1.47	1.76
CfaAffx.23260.1.S1_x_at	8.09	9.88	6.53	6.94	8.02	8.93	ACTB; ACTBL2	actin, beta; actin, beta-like 2	3.46	-2.96	-2.22	-1.05	1.79
CfaAffx.24576.1.S1_s_at	5.22	7.52	5.05	4.78	5.81	6.23	ACTB; ACTBL2	actin, beta; actin, beta-like 2	4.92	-1.12	-1.35	1.5	2.01
CfaAffx.23258.1.S1_x_at	5.63	6.63	5.03	5.14	5.59	6.16	ACTB; ACTBL2; ACTG1	actin, beta; actin, beta-like 2; actin gamma 1	2.01	-1.52	-1.4	-1.03	1.44
CfaAffx.23437.1.S1_at	5.23	4.93	6.58	5.75	5.14	5.21	AP5M1	adaptor-related protein complex 5, mu 1 subunit	-1.23	2.54	1.43	-1.07	-1.02
CfaAffx.4106.1.S1_s_at	6.24	7.35	5.94	6.07	6.44	6.83	ANXA2; LOC100687983	annexin A2; annexin A2-like	2.16	-1.23	-1.12	1.15	1.5
Cfa.986.1.A1_at	4.78	4.03	3.76	3.97	3.93	4.62	ARMC3	armadillo repeat containing 3	-1.69	-2.03	-1.76	-1.81	-1.12
CfaAffx.15721.1.S1_x_at	11.55	11.03	10.83	10.52	11.33	8.11	LOC106559976	basic salivary proline-rich protein 1-like	-1.43	-1.64	-2.03	-1.16	-10.85
Cfa.16093.2.S1_s_at	4.3	5.66	4.11	4.3	4.31	4.41	CAPNS1	calpain, small subunit 1	2.56	-1.14	-1.01	1	1.07
Cfa.3402.2.A1_at	5.88	7.12	6.93	7.32	6.18	5.75	CALU	calumenin	2.36	2.08	2.72	1.24	-1.09
CfaAffx.24800.1.S1_at	4.07	4.78	5.04	5.21	4.98	6.38	CASP14	caspase 14, apoptosis-related cysteine peptidase	1.63	1.95	2.2	1.87	4.97
CfaAffx.13599.1.S1_at	5.5	5.37	4.46	4.44	5.1	5.74	CTSO	cathepsin O	-1.09	-2.06	-2.08	-1.32	1.18
Cfa.1333.1.S1_at	5.72	7.24	5.05	5.24	6.14	6.8	CD74	CD74 molecule, major histocompatibility complex, class II invariant chain	2.88	-1.59	-1.39	1.34	2.12
Cfa.20837.1.S1_s_at	3.9	4.9	4.54	4.26	4.58	4.54	CDC42SE1	CDC42 small effector 1	2	1.56	1.28	1.6	1.56
Cfa.10558.3.A1_at	6.5	7.07	7.96	7.98	6.92	6.49	CREG1	cellular repressor of E1A-stimulated genes 1	1.48	2.74	2.78	1.33	-1.01
CfaAffx.20469.1.S1_s_at	6.22	8.1	5.86	6.33	6.8	7.58	CFL1	cofilin 1 (non-muscle)	3.68	-1.28	1.08	1.49	2.56
Cfa.100.1.S2_at	5.27	4.66	4.13	4.7	4.73	5.08	COL1A1	collagen, type I, alpha 1	-1.53	-2.2	-1.48	-1.45	-1.14
Cfa.100.1.S1_s_at	8.82	8.11	6.82	7.79	8.15	8.84	COL1A1	collagen, type I, alpha 1	-1.64	-4.01	-2.05	-1.6	1.01
Cfa.1262.1.S1_s_at	5.48	4.61	3.56	3.83	4.41	5.34	COL1A2	collagen, type I, alpha 2	-1.83	-3.79	-3.14	-2.1	-1.11
Cfa.14626.2.S1_s_at	6.34	5.54	5.18	5.06	5.61	6.22	COL3A1	collagen, type III, alpha 1	-1.73	-2.23	-2.43	-1.65	-1.08
CfaAffx.22804.1.S1_s_at	5.12	4.15	3.96	3.99	4.32	5.15	COL3A1	collagen, type III, alpha 1	-1.95	-2.23	-2.19	-1.74	1.02
CfaAffx.1672.1.S1_at	6.38	5.67	5.08	5.48	6.65	7.05	CDSN	corneodesmosin	-1.63	-2.46	-1.86	1.21	1.6
Cfa.14232.1.A1_at	4.87	4.14	3.74	3.74	4.36	5.37	DMKN	dermokine	-1.66	-2.19	-2.18	-1.42	1.42
CfaAffx.15045.1.S1_at	7.31	7.22	6.27	6.45	7.18	7.94	DSP	desmoplakin	-1.07	-2.06	-1.82	-1.09	1.55
CfaAffx.5777.1.S1_at	8.76	8.93	9.76	9.4	8.83	8.83	EEPD1	endonuclease/exonuclease/phosphatase family domain containing 1	1.13	2	1.56	1.05	1.05
AFFX-Cfa-ef1a-M_x_at	10.21	10.18	7.89	8.06	10.04	10.02	EEF1A1	eukaryotic translation elongation factor 1 alpha 1	-1.02	-4.98	-4.44	-1.13	-1.14
CfaAffx.22536.1.S1_x_at	8.96	8.31	6.98	7.05	8.42	8.61	EEF1A1; LOC102155289; LOC102156596	eukaryotic translation elongation factor 1 alpha 1; elongation factor 1-alpha 1	-1.57	-3.95	-3.76	-1.45	-1.27
CfaAffx.29247.1.S1_at	6.01	6.23	4.81	5.18	6.16	6.25	EEF2	eukaryotic translation elongation factor 2	1.16	-2.3	-1.78	1.11	1.18
Cfa.8657.1.A1_s_at	4.36	6.04	3.71	3.7	4.27	5.04	EIF5A	eukaryotic translation initiation factor 5A	3.2	-1.57	-1.59	-1.07	1.6
CfaAffx.14491.1.S1_at	6.75	5.71	7	7	6.37	6.78	EXOC2	exocyst complex component 2	-2.06	1.19	1.19	-1.3	1.02
CfaAffx.31175.1.S1_at	4.82	5.95	6.74	6.43	5.87	5.31	FUBP1	far upstream element (FUSE) binding protein 1	2.18	3.78	3.04	2.07	1.4
CfaAffx.26973.1.S1_at	5.03	4.36	3.98	3.99	4.5	4.72	FAXDC2	fatty acid hydroxylase domain containing 2	-1.59	-2.07	-2.06	-1.45	-1.24
Cfa.5255.1.A1_at	5.7	5.1	4.31	4.65	5.04	4.96	FNDC1	fibronectin type III domain containing 1	-1.52	-2.63	-2.08	-1.59	-1.67
CfaAffx.20118.1.S1_s_at	7.03	6.96	6.72	7.36	8.94	9.64	FLG	filaggrin	-1.05	-1.24	1.26	3.78	6.14
Cfa.87.1.A1_at	4.86	6.57	6.95	7.11	5.92	5.88	GJB2	gap junction protein, beta 2, 26kDa	3.28	4.27	4.77	2.09	2.03
AFFX-Cfa-gapdh-M_x_at	7.6	8.67	7.42	7.57	7.94	8.17	GAPDH	glyceraldehyde-3-phosphate dehydrogenase	2.09	-1.14	-1.02	1.26	1.48
CfaAffx.5711.1.S1_x_at	4.31	5.52	4.38	4.18	4.76	4.62	GAPDH; LOC100683724; LOC100684096; LOC100688969; LOC106558132; LOC106559470; LOC106559694; LOC106560188; LOC477441; LOC479206	glyceraldehyde-3-phosphate dehydrogenase; glyceraldehyde-3-phosphate dehydrogenase-like; glyceraldehyde-3-phosphate dehydrogenase pseudogene	2.32	1.05	-1.1	1.36	1.24
CfaAffx.13010.1.S1_x_at	5.62	7.4	4.9	5.46	6.08	6.84	GAPDH; LOC100683724; LOC100684096; LOC100688969; LOC106558132; LOC106559470; LOC106559694; LOC106560188; LOC477441; LOC479206	glyceraldehyde-3-phosphate dehydrogenase; glyceraldehyde-3-phosphate dehydrogenase-like; glyceraldehyde-3-phosphate dehydrogenase pseudogene	3.44	-1.65	-1.12	1.37	2.32
Cfa.11646.1.A1_s_at	3.51	4.6	3.64	3.65	3.99	3.92	GORASP2	golgi reassembly stacking protein 2, 55kDa	2.12	1.09	1.11	1.4	1.33
Cfa.3973.1.A1_at	8.5	9.75	5.92	5.6	5.99	8.08	LOC100855540; LOC100855558	hemoglobin subunit alpha-like	2.38	-5.97	-7.46	-5.68	-1.34
CfaAffx.11478.1.S1_at	7.66	8.15	8.69	8.82	7.81	8.2	ITGB7	integrin, beta 7	1.41	2.05	2.24	1.11	1.45
CfaAffx.24382.1.S1_at	6.89	7.25	5.59	6.06	6.82	7.9	JUP	junction plakoglobin	1.28	-2.47	-1.78	-1.05	2.01
Cfa.10761.1.S1_s_at	8.51	8.71	6.98	7.46	8.79	9.97	KRT1	keratin 1, type II	1.15	-2.88	-2.07	1.22	2.75
CfaAffx.24556.1.S1_s_at	8.81	8.94	7.69	8.1	8.98	9.87	KRT10	keratin 10, type I	1.09	-2.18	-1.64	1.12	2.07
CfaAffx.24432.1.S1_at	7.98	8.4	6.59	7.22	7.4	8.31	KRT14	keratin 14	1.34	-2.61	-1.69	-1.49	1.26
CfaAffx.24434.1.S1_s_at	8.37	9.07	7.03	7.82	8.18	9.15	KRT14	keratin 14	1.63	-2.53	-1.47	-1.14	1.71
CfaAffx.24422.1.S1_s_at	5	6.59	4.74	4.87	5.22	4.86	KRT17	keratin 17	3	-1.2	-1.09	1.16	-1.1
CfaAffx.24495.1.S1_s_at	6.71	5.1	4.51	4.53	5.23	4.36	KRT32; KRT33A; LOC490988; LOC490989; LOC607876	keratin 32, type I; keratin 33A, type I; keratin, type I cuticular Ha1; keratin, type I cuticular Ha3-II	-3.04	-4.59	-4.55	-2.8	-5.09
CfaAffx.11761.1.S1_s_at	5.39	7.52	6.76	7.28	5.81	5.71	KRT5; LOC100687987; LOC486523; LOC486531	keratin 5, type II; keratin, type II cytoskeletal 6A; keratin, type II cuticular Hb1	4.38	2.59	3.7	1.34	1.25
CfaAffx.11761.1.S1_at	5.36	8.08	7.83	9.01	5.64	5.89	KRT5; LOC100687987; LOC486523; LOC486531	keratin 5, type II; keratin, type II cytoskeletal 6A; keratin, type II cuticular Hb1	6.6	5.54	12.58	1.22	1.45
CfaAffx.11756.1.S1_s_at	8.37	9.54	6.86	7.13	8.26	9.53	KRT5; LOC100687987; LOC486531	keratin 5, type II; keratin, type II cytoskeletal 6A; keratin, type II cuticular Hb1	2.26	-2.84	-2.36	-1.08	2.23
CfaAffx.5.1.S1_at	4.13	4.82	5.2	4.75	4.94	4.5	KRT76	keratin 76	1.61	2.09	1.54	1.75	1.29
CfaAffx.13970.1.S1_at	5.77	5.09	4.39	4.37	5.02	4.4	KRTAP11-1	keratin associated protein 11-1	-1.6	-2.6	-2.64	-1.67	-2.58
CfaAffx.24524.1.S1_x_at	9.43	8.7	7.84	8.19	8.88	7.51	LOC490994	keratin associated protein 4-12-like	-1.66	-3.03	-2.37	-1.47	-3.8
CfaAffx.22273.1.S1_s_at	6.01	4.66	3.95	3.93	4.65	3.91	LOC100685181; LOC102151833; LOC102151942; LOC106557509; LOC106558106; LOC487804; LOC491392; LOC607849; LOC610875; LOC611489	keratin-associated protein 10-12-like; keratin-associated protein 10-6-like; keratin-associated protein 10-7-like; keratin-associated protein 10-7; keratin-associated protein 10-8-like	-2.55	-4.18	-4.24	-2.56	-4.28
CfaAffx.22268.1.S1_x_at	8.31	7.9	6.95	6.88	8.06	5.89	LOC102151942; LOC106557509; LOC487804; LOC491392; LOC607258; LOC607849; LOC610875; LOC611489	keratin-associated protein 10-7-like; keratin-associated protein 10-12-like; keratin-associated protein 10-7; keratin-associated protein 10-6-like; keratin-associated protein 10-4; keratin-associated protein 10-8-like	-1.33	-2.57	-2.7	-1.19	-5.36
CfaAffx.24526.1.S1_at	4.8	4.1	3.78	3.81	4.01	3.64	LOC102151669	keratin-associated protein 3-1	-1.63	-2.03	-2	-1.74	-2.24
CfaAffx.24528.1.S1_s_at	6.28	5.59	4.88	4.95	5.58	4.64	LOC102151831	keratin-associated protein 3-3	-1.62	-2.65	-2.52	-1.63	-3.12
CfaAffx.364.1.S1_x_at	10.39	9.74	7.75	8.18	9.88	4.39	LOC100684851; LOC100684920	keratin-associated protein 4-12-like	-1.58	-6.25	-4.63	-1.43	-64.28
CfaAffx.365.1.S1_x_at	10.36	9.7	8.4	8.71	10.02	5.83	LOC106557522	keratin-associated protein 4-2-like	-1.58	-3.87	-3.13	-1.27	-23.01
CfaAffx.13969.1.S1_at	6.28	4.6	4.23	4.37	4.91	4.03	KRTAP7-1	keratin-associated protein 7-1	-3.2	-4.14	-3.77	-2.58	-4.75
CfaAffx.363.1.S1_x_at	10.47	9.72	8.45	8.63	9.84	6.89	LOC102157069	keratin-associated protein 9-1-like	-1.67	-4.05	-3.58	-1.55	-11.95
CfaAffx.361.1.S1_x_at	7.76	6	5.02	5.17	6.45	3.91	LOC106559287	keratin-associated protein 9-9-like	-3.37	-6.64	-5.99	-2.48	-14.35
CfaAffx.13232.1.S1_at	3.93	4.44	6.01	5.06	4.13	3.86	KIAA0922	KIAA0922 ortholog	1.42	4.24	2.18	1.15	-1.05
CfaAffx.4608.1.S1_at	4.47	8.5	6.48	7.18	7.26	7.88	LOC482436	L-amino-acid oxidase-like	16.33	4.03	6.51	6.9	10.57
CfaAffx.1839.1.S1_at	6.74	5.44	4	4.28	6.29	6.68	LY6G6C	lymphocyte antigen 6 complex, locus G6C	-2.47	-6.67	-5.49	-1.37	-1.04
CfaAffx.1598.1.S1_s_at	3.59	5.07	3.42	3.41	3.42	3.6	LYZ	lysozyme	2.79	-1.13	-1.13	-1.13	1.01
CfaAffx.25474.1.S1_at	4.09	4.78	4.8	5.21	4.38	4.76	MPDU1	mannose-P-dolichol utilization defect 1	1.62	1.64	2.17	1.23	1.59
CfaAffx.19874.1.S1_at	7.67	6.21	5.91	5.94	6.23	5.86	MTERF4	mitochondrial transcription termination factor 4	-2.75	-3.39	-3.32	-2.72	-3.51
CfaAffx.11862.1.S1_at	4.45	5.31	5.59	5.07	4.87	5.22	NR4A1	nuclear receptor subfamily 4, group A, member 1	1.81	2.2	1.53	1.34	1.7
CfaAffx.6961.1.S1_s_at	5.99	5.59	4.94	5.37	5.36	5.9	PDZK1IP1	PDZK1 interacting protein 1	-1.32	-2.08	-1.54	-1.55	-1.07
CfaAffx.15155.1.S1_s_at	5.37	6.84	5.18	5.15	5.8	6.79	PI3	peptidase inhibitor 3, skin-derived	2.79	-1.14	-1.16	1.35	2.68
Cfa.16324.1.S1_s_at	4.61	6.03	3.6	3.44	4.59	5.22	LOC403581; PPIA; PPIAP4	peptidylprolyl isomerase A (cyclophilin A) pseudogene; peptidylprolyl isomerase A (cyclophilin A); peptidylprolyl isomerase (cyclophilin A) pseudogene 4	2.67	-2.02	-2.25	-1.02	1.52
CfaAffx.25129.1.S1_at	7.45	7.34	7.15	6.65	7.63	4.18	PHF8	PHD finger protein 8	-1.08	-1.23	-1.74	1.14	-9.64
CfaAffx.21473.1.S1_at	3.85	5.31	3.56	3.81	3.95	4.04	PLET1	placenta expressed transcript 1	2.74	-1.23	-1.03	1.07	1.14
Cfa.13019.1.A1_at	5.03	5.58	6.06	5.96	5.14	5.14	PLEKHO2	pleckstrin homology domain containing, family O member 2	1.47	2.05	1.9	1.08	1.08
Cfa.20442.2.S1_s_at	4.69	5.34	3.56	3.7	4.79	4.97	PRNP	prion protein	1.57	-2.19	-1.98	1.07	1.22
Cfa.18736.1.S1_s_at	4.67	6.34	4.33	4.58	4.84	5.39	PFN1	profilin 1	3.19	-1.26	-1.06	1.13	1.65
CfaAffx.27337.1.S1_at	7.12	7.99	8.38	7.9	7.72	7.54	PML	promyelocytic leukemia	1.83	2.39	1.72	1.52	1.34
CfaAffx.617.1.S1_s_at	5.91	7.03	5.66	5.69	5.82	6.27	LOC611067; PTMA	prothymosin alpha-like; prothymosin, alpha	2.17	-1.19	-1.16	-1.06	1.28
CfaAffx.29897.1.S1_s_at	7.13	6.53	3.74	3.8	6.47	7.04	RPL10	ribosomal protein L10	-1.52	-10.5	-10.03	-1.58	-1.06
Cfa.284.1.A1_x_at	7.6	7.11	5.44	5.35	6.9	7.36	RPL10A	ribosomal protein L10a	-1.41	-4.47	-4.77	-1.63	-1.18
CfaAffx.6878.1.S1_at	6.56	5.89	4.2	3.93	5.74	6.08	RPL18	ribosomal protein L18	-1.6	-5.15	-6.22	-1.77	-1.4
CfaAffx.1434.1.S1_s_at	8.26	7.93	6.29	6.52	7.96	8.24	RPL18	ribosomal protein L18	-1.26	-3.93	-3.35	-1.23	-1.02
Cfa.10645.1.S1_s_at	6.07	6.06	4.75	4.7	5.53	6.3	RPL18A	ribosomal protein L18a	-1.01	-2.5	-2.59	-1.46	1.17
Cfa.3547.1.A1_s_at	4.9	6.06	4.26	4.14	4.85	5.22	RPL23	ribosomal protein L23	2.24	-1.56	-1.7	-1.04	1.25
Cfa.4085.1.S1_s_at	5.89	6.16	4.63	4.5	5.41	6.18	RPL28	ribosomal protein L28	1.2	-2.4	-2.62	-1.4	1.22
Cfa.839.1.A1_s_at	5.83	5.99	4.71	4.96	5.59	5.95	RPL4	ribosomal protein L4	1.12	-2.17	-1.83	-1.18	1.09
Cfa.1309.2.A1_x_at	6.19	6.1	4.14	4.04	5.56	6.11	RPL6	ribosomal protein L6	-1.06	-4.15	-4.43	-1.54	-1.05
Cfa.4446.1.S1_s_at	7.17	7.04	5.65	5.74	6.71	7.33	RPL8	ribosomal protein L8	-1.1	-2.88	-2.69	-1.38	1.12
Cfa.1272.1.A1_s_at	6.62	6.43	4.03	4.17	5.7	6.89	RPS11	ribosomal protein S11	-1.14	-6.04	-5.47	-1.9	1.21
Cfa.1201.1.A1_x_at	6.71	5.64	5.39	5.53	5.91	5.6	RPS17	ribosomal protein S17	-2.1	-2.5	-2.26	-1.74	-2.15
Cfa.1201.1.A1_s_at	7.56	7.51	3.77	3.8	6.53	7.45	RPS17	ribosomal protein S17	-1.04	-13.82	-13.61	-2.05	-1.08
CfaAffx.1111.1.S1_s_at	8.41	8.35	5.45	5.49	7.02	8.54	RPS26	ribosomal protein S26	-1.04	-7.79	-7.56	-2.61	1.1
Cfa.1477.1.S1_s_at	4.96	4.99	3.81	4.01	4.62	4.83	RPS3	ribosomal protein S3	1.02	-2.23	-1.93	-1.27	-1.1
CfaAffx.15491.1.S1_s_at	5.71	5.08	4.14	4.47	4.91	5.3	RPLP0	ribosomal protein, large, P0	-1.55	-2.96	-2.36	-1.74	-1.33
CfaAffx.26833.1.S1_s_at	4.34	5.66	4.64	4.82	4.62	4.78	S100A2	S100 calcium binding protein A2	2.49	1.23	1.39	1.21	1.35
CfaAffx.27328.1.S1_s_at	5.41	5.35	4.39	4.56	5.27	5.69	SPARC	secreted protein, acidic, cysteine-rich (osteonectin)	-1.04	-2.02	-1.8	-1.1	1.22
CfaAffx.19082.1.S1_at	4.83	6.13	4.54	4.44	5.22	5.93	SFN	stratifin	2.46	-1.22	-1.31	1.32	2.14
CfaAffx.23594.1.S1_s_at	4.99	4.66	3.94	3.94	4.37	4.68	TNXB	tenascin XB	-1.26	-2.07	-2.07	-1.53	-1.24
CfaAffx.12617.1.S1_x_at	5.43	6.44	5.68	5.37	5.47	5.89	LOC100687170; TMSB10	thymosin beta-10 pseudogene; thymosin beta 10	2.01	1.19	-1.04	1.03	1.37
Cfa.307.2.A1_a_at	3.95	5.91	3.64	3.74	4.13	4.46	LOC100683370; LOC102156243; TMSB4X	thymosin beta-4; thymosin beta-4 pseudogene; thymosin beta 4, X-linked	3.9	-1.24	-1.15	1.14	1.43
Cfa.3680.1.S1_s_at	3.92	6.1	4.22	4.26	4.1	4.34	TIMP1	TIMP metallopeptidase inhibitor 1	4.53	1.23	1.26	1.13	1.34
CfaAffx.14760.1.S1_s_at	7.36	7.28	5.41	5.77	7.12	7.75	TOX2	TOX high mobility group box family member 2	-1.06	-3.86	-3.01	-1.18	1.31
Cfa.19077.1.S1_s_at	4.38	5.47	4.21	4.24	4.52	4.95	TAGLN2	transgelin 2	2.13	-1.12	-1.1	1.1	1.49
CfaAffx.20088.1.S1_a_at	8.25	7.72	7.26	5.93	6.94	3.7	TCHH	trichohyalin	-1.45	-1.99	-5.01	-2.48	-23.49
CfaAffx.20088.1.S1_x_at	8.18	7.72	7.38	6.51	7.09	4.46	TCHH	trichohyalin	-1.38	-1.73	-3.17	-2.12	-13.12
Cfa.3552.1.S1_s_at	6.35	5.95	4.29	4.18	5.21	6.08	UBA52	ubiquitin A-52 residue ribosomal protein fusion product 1	-1.32	-4.16	-4.5	-2.21	-1.2
CfaAffx.258.1.S1_x_at	9.65	9.22	7.33	7.36	9.42	5.8	LOC102153120	uncharacterized LOC102153120	-1.35	-4.98	-4.9	-1.17	-14.42
CfaAffx.15724.1.S1_x_at	9.57	9.05	8.44	8.43	9.27	7.95	LOC102153120	uncharacterized LOC102153120	-1.43	-2.19	-2.2	-1.23	-3.07
Cfa.12720.1.A1_at	5.36	6.26	6.2	6.39	6.07	5.61	LOC102154067	uncharacterized LOC102154067	1.87	1.79	2.05	1.63	1.19
CfaAffx.24940.1.S1_s_at	4.41	5.04	5.87	5.74	5.61	4.82	LOC106559313	uncharacterized LOC106559313	1.55	2.75	2.51	2.29	1.33
Cfa.9924.1.A1_s_at	4.33	5.49	4.54	4.45	4.84	5.18	LOC474798	uncharacterized LOC474798	2.23	1.15	1.08	1.43	1.8
CfaAffx.13638.1.S1_s_at	4.01	5.68	3.75	3.77	3.9	4.19	VCAN	versican	3.19	-1.19	-1.18	-1.08	1.14
CfaAffx.26155.1.S1_at	4.1	4.95	5.29	4.98	4.85	4.87	ZNF609	zinc finger protein 609	1.8	2.28	1.83	1.68	1.71
CfaAffx.17370.1.S1_at	7.43	7.18	7.16	6.87	7.34	6.39	ZCCHC17	zinc finger, CCHC domain containing 17	-1.19	-1.21	-1.48	-1.06	-2.07
CfaAffx.17200.1.S1_x_at	9.88	9.02	8.92	8.82	9.45	4.79			-1.81	-1.94	-2.08	-1.35	-33.91
Cfa.12195.8.A1_at	7.77	6.94	6.46	4.89	7.64	6.5			-1.78	-2.47	-7.34	-1.09	-2.41
Cfa.2760.1.A1_at	6.03	5.84	6.49	7.1	6.13	5.63			-1.14	1.38	2.1	1.08	-1.32
Cfa.1260.1.A1_at	6.13	5.71	5.05	5.33	5.55	5.79			-1.34	-2.12	-1.75	-1.49	-1.27
CfaAffx.29538.1.S1_at	8.93	8.41	7.87	8.07	8.48	8.82			-1.43	-2.08	-1.81	-1.36	-1.08
CfaAffx.16914.1.S1_s_at	3.93	3.9	5.01	4.04	3.87	3.84			-1.02	2.12	1.08	-1.04	-1.06
Cfa.9537.1.S1_at	3.78	4.25	4.53	5.25	4.2	3.72			1.38	1.68	2.78	1.33	-1.04
Cfa.15396.1.A1_at	6.27	6.72	7.22	7.49	7.07	6.37			1.37	1.94	2.33	1.75	1.08
CfaAffx.29.1.S1_at	5.77	7	6.12	6.04	5.74	6			2.36	1.27	1.21	-1.02	1.17
CfaAffx.17230.1.S1_at	3.59	4.17	4.65	3.94	3.99	3.81			1.49	2.08	1.27	1.32	1.17
Cfa.7457.1.A1_x_at	5.99	6.3	7.02	6.8	6.16	6.3			1.24	2.04	1.76	1.12	1.24
CfaAffx.30.1.S1_at	8.37	9.61	8.68	8.47	8.66	8.73			2.37	1.24	1.07	1.22	1.28
CfaAffx.36.1.S1_at	11.83	12.64	12.95	12.88	12.25	12.21			1.76	2.18	2.07	1.34	1.31
CfaAffx.33.1.S1_at	7.59	8.89	7.92	8.07	7.83	8.06			2.45	1.26	1.39	1.18	1.38
CfaAffx.28.1.S1_at	6.36	7.56	6.61	6.27	6.29	6.83			2.3	1.19	-1.06	-1.05	1.38
CfaAffx.2027.1.S1_at	4.44	5.21	5.5	5.21	5.18	4.99			1.7	2.09	1.71	1.67	1.46
CfaAffx.37.1.S1_at	7.11	8.4	6.93	6.79	7.42	7.69			2.45	-1.13	-1.25	1.24	1.5
Cfa.8163.1.A1_at	3.47	4.64	3.87	3.81	3.74	4.09			2.25	1.32	1.26	1.2	1.54
CfaAffx.34.1.S1_at	8.91	10.16	8.74	8.64	9.31	9.56			2.37	-1.12	-1.21	1.32	1.57
CfaAffx.35.1.S1_at	8.43	9.52	8.37	8.28	8.86	9.11			2.12	-1.05	-1.11	1.34	1.59
CfaAffx.31.1.S1_at	8.18	9.56	8.88	8.63	8.48	8.9			2.62	1.63	1.37	1.24	1.65
AFFX-Cf_Actin_3_at	6.65	7.97	7.22	7.23	7.19	7.4			2.49	1.48	1.49	1.45	1.68
CfaAffx.27.1.S1_at	7.12	8.48	7.78	7.75	7.78	7.92			2.57	1.58	1.55	1.57	1.74
AFFX-Cf_Gapdh_M_at	7.72	8.84	7.95	8.35	8.24	8.56			2.17	1.17	1.54	1.43	1.79
AFFX-Cf_Actin_5_s_at	6.68	7.87	5.09	5.26	6.22	7.58			2.29	-3	-2.67	-1.37	1.86
AFFX-Cf_Gapdh_5_at	7.15	8.68	6.43	6.8	7.53	8.19			2.88	-1.65	-1.28	1.3	2.05
AFFX-Cf_Gapdh_3_at	5.56	7.34	5.32	5.39	6.16	6.71			3.44	-1.18	-1.12	1.51	2.21
CfaAffx.25.1.S1_at	6.04	8.39	7.44	7.31	6.99	7.39			5.13	2.64	2.43	1.94	2.56
