# Supplementary material for: Trichohyalin gene expression is negatively correlated with the severity of dermatitis in a canine atopic dermatitis model
Source: Front Vet Sci. 2024 Aug 21;11:1396557. doi: 10.3389/fvets.2024.1396557 (PMC11371671; doi:10.3389/fvets.2024.1396557)
Supplement: Supplementary file 4 [file Table_6.XLSX]

## Sheet: Sheet1
ID	D0 Avg (log2)	D1 Avg (log2)	D2 Avg (log2)	D8 Avg (log2)	D15 Avg (log2)	D28 Avg (log2)	Gene Symbol	Description	D1 vs D0 Fold Change	D2 vs D0 Fold Change	D8 vs D0 Fold Change	D15 vs D0 Fold Change	D28 vs D0 Fold Change
CfaAffx.29006.1.S1_s_at	4.48	4.64	4.46	4.59	5.89	4.64	DHCR24	24-dehydrocholesterol reductase	1.12	-1.02	1.07	2.65	1.12
CfaAffx.19870.1.S1_s_at	5.29	4.96	4.66	4.43	7.11	5.17	LOC102155634; RPS14	40S ribosomal protein S14 pseudogene; ribosomal protein S14	-1.26	-1.55	-1.82	3.53	-1.09
Cfa.802.2.S1_s_at	4.9	5.08	4.17	4.65	6.9	4.95	LOC100856611; RPS21	40S ribosomal protein S21 pseudogene; ribosomal protein S21	1.13	-1.66	-1.19	3.99	1.03
CfaAffx.11621.1.S1_s_at	4.74	4.58	5.11	4.7	6.73	4.83	LOC100687051; LOC608684; RPS3A	40S ribosomal protein S3a pseudogene; ribosomal protein S3A	-1.11	1.29	-1.03	3.97	1.07
CfaAffx.19410.1.S1_s_at	6.63	6.28	3.86	3.75	7.79	6.16	LOC102154781; RPS4X	40S ribosomal protein S4-like; ribosomal protein S4, X-linked	-1.28	-6.84	-7.38	2.24	-1.39
Cfa.10190.1.S1_s_at	6.04	5.87	4.48	4.58	7.91	6.24	LOC608772; RPS6	40S ribosomal protein S6 pseudogene; ribosomal protein S6	-1.12	-2.95	-2.75	3.67	1.15
CfaAffx.185.1.S1_x_at	8.34	8.06	7.36	7.04	8.7	8.18	LOC485640	60S ribosomal protein L10-like	-1.21	-1.97	-2.46	1.28	-1.11
CfaAffx.4271.1.S1_x_at	7.23	6.97	5.97	6.28	7.85	7.01	LOC106557643; LOC106559375; LOC106559613; LOC106559672; LOC106559787; LOC480221	60S ribosomal protein L17 pseudogene; 60S ribosomal protein L17	-1.2	-2.38	-1.93	1.54	-1.16
CfaAffx.802.1.S1_at	4.36	4.09	4.12	4.04	6.97	4.15	LOC106558335; LOC106559905; RPL21	60S ribosomal protein L21 pseudogene; 60S ribosomal protein L21-like; ribosomal protein L21	-1.21	-1.18	-1.25	6.1	-1.16
CfaAffx.1744.1.S1_x_at	6.45	6.22	6.03	5.53	8.01	6.32	LOC102151361; LOC106559163; RPL27A	60S ribosomal protein L27a pseudogene; 60S ribosomal protein L27a-like; ribosomal protein L27a	-1.17	-1.34	-1.89	2.93	-1.09
CfaAffx.916.1.S1_x_at	4.21	4.01	4.18	3.92	5.46	4.21	LOC106559862; LOC607833; RPL31	60S ribosomal protein L31; 60S ribosomal protein L31 pseudogene; ribosomal protein L31	-1.15	-1.02	-1.23	2.37	1
CfaAffx.10909.1.S1_x_at	4.05	3.96	4.13	4	5.16	4.11	LOC106559862; LOC607833; RPL31	60S ribosomal protein L31; 60S ribosomal protein L31 pseudogene; ribosomal protein L31	-1.07	1.06	-1.04	2.16	1.04
CfaAffx.14971.1.S1_s_at	4.61	4.62	4.37	4.47	5.95	4.53	ABI3BP	ABI family, member 3 (NESH) binding protein	1.01	-1.18	-1.1	2.54	-1.06
CfaAffx.2503.1.S1_s_at	5.46	5.68	5.06	5.33	6.54	5.32	ACO2	aconitase 2, mitochondrial	1.16	-1.32	-1.1	2.1	-1.1
CfaAffx.9553.1.S1_s_at	9.3	9.69	7.61	7.75	10.24	9.37	ACTG1	actin gamma 1	1.31	-3.24	-2.94	1.92	1.05
Cfa.9114.2.S1_at	9.92	10.32	8.35	8.19	10.77	9.96	ACTG1	actin gamma 1	1.32	-2.97	-3.3	1.81	1.03
Cfa.9114.2.S1_s_at	8.53	9.06	8.71	8.24	9.89	8.83	ACTG1	actin gamma 1	1.45	1.13	-1.22	2.56	1.23
AFFX-Cfa-actin-3_s_at	6.15	7.42	4.99	5.56	7.34	6.03	ACTB	actin, beta	2.41	-2.25	-1.51	2.27	-1.09
AFFX-Cfa-actin-5_s_at	6.91	7.78	4.91	5.41	8.85	6.53	ACTB	actin, beta	1.83	-4.03	-2.84	3.82	-1.3
AFFX-Cfa-actin-M_x_at	4.63	5.36	4.33	4.43	5.68	4.52	ACTB	actin, beta	1.65	-1.24	-1.15	2.07	-1.08
CfaAffx.24576.1.S1_s_at	5.81	7.2	5.22	5.28	6.89	5.65	ACTB; ACTBL2	actin, beta; actin, beta-like 2	2.63	-1.5	-1.45	2.12	-1.11
CfaAffx.23260.1.S1_x_at	8.94	9.62	7.14	7.81	10.71	8.62	ACTB; ACTBL2	actin, beta; actin, beta-like 2	1.6	-3.5	-2.19	3.41	-1.25
CfaAffx.23258.1.S1_x_at	5.82	6.5	4.99	5.3	7.39	5.61	ACTB; ACTBL2; ACTG1	actin, beta; actin, beta-like 2; actin gamma 1	1.6	-1.78	-1.43	2.97	-1.15
Cfa.19526.1.S1_s_at	4.51	4.76	4.18	4.3	6.76	4.56	ACTN1	actinin, alpha 1	1.19	-1.26	-1.16	4.78	1.03
CfaAffx.25315.1.S1_s_at	3.98	4.01	3.97	3.83	5.17	3.83	ACTN1	actinin, alpha 1	1.02	-1	-1.11	2.29	-1.11
Cfa.17841.1.S1_s_at	4.28	4.33	3.92	4.21	5.29	4.14	ACTN4	actinin, alpha 4	1.03	-1.29	-1.06	2	-1.11
CfaAffx.24300.1.S1_s_at	5.09	4.32	3.47	3.41	5.06	4.19	AHNAK	AHNAK nucleoprotein	-1.71	-3.08	-3.2	-1.02	-1.87
CfaAffx.24305.1.S1_s_at	5.41	5.1	4.37	4.59	5.29	5.04	AHNAK	AHNAK nucleoprotein	-1.25	-2.07	-1.77	-1.09	-1.3
CfaAffx.28153.1.S1_s_at	6.72	6.36	5.74	5.86	8.64	6.1	AHNAK2; LOC490881	AHNAK nucleoprotein 2; protein AHNAK2	-1.29	-1.97	-1.82	3.79	-1.53
CfaAffx.26135.1.S1_s_at	3.96	4.31	3.5	3.71	4.99	4.2	ALDOA	aldolase A, fructose-bisphosphate	1.27	-1.37	-1.19	2.04	1.18
CfaAffx.28559.1.S1_s_at	6.21	6.19	5.57	6.01	5.08	5.81	ALKBH7	alkB homolog 7	-1.02	-1.56	-1.15	-2.2	-1.33
CfaAffx.3571.1.S1_s_at	4.03	4.25	4.07	4.3	5.05	4.27	ANXA1	annexin A1	1.17	1.03	1.21	2.03	1.18
CfaAffx.4106.1.S1_s_at	6.73	7.61	6.39	6.73	8.69	6.94	ANXA2; LOC100687983	annexin A2; annexin A2-like	1.84	-1.27	-1	3.88	1.16
CfaAffx.24822.1.S1_s_at	5.34	6.11	4.47	4.67	7.09	5.49	ANXA8L1	annexin A8-like 1	1.71	-1.84	-1.59	3.35	1.11
CfaAffx.9050.1.S1_s_at	4.12	4.28	4.04	3.98	5.47	3.81	APEX1	APEX nuclease (multifunctional DNA repair enzyme) 1	1.12	-1.06	-1.1	2.54	-1.24
Cfa.21299.1.S1_s_at	4.64	4.88	4.42	4.52	5.8	4.84	APEX1	APEX nuclease (multifunctional DNA repair enzyme) 1	1.17	-1.17	-1.09	2.23	1.15
CfaAffx.29102.1.S1_x_at	4.43	4.66	4.76	4.64	5.53	4.67	LOC100684996; LOC102151342; LOC102154055; LOC102155506; LOC475098; LOC475273	ATP synthase subunit d, mitochondrial-like; ATP synthase subunit d, mitochondrial; ATP synthase subunit d, mitochondrial pseudogene	1.18	1.26	1.16	2.14	1.18
CfaAffx.30159.1.S1_s_at	4.66	4.75	4.66	4.56	6.63	4.64	BSG	basigin (Ok blood group)	1.07	1.01	-1.07	3.94	-1.01
Cfa.3627.1.S1_s_at	3.5	3.53	3.83	3.55	4.58	3.55	BGLAP	bone gamma-carboxyglutamate (gla) protein	1.02	1.26	1.04	2.12	1.04
CfaAffx.31089.1.S1_s_at	4.32	4.63	3.73	3.74	6.42	4.17	CDH1	cadherin 1, type 1	1.24	-1.51	-1.5	4.27	-1.11
CfaAffx.31090.1.S1_at	4.89	4.81	4.49	4.29	6.6	4.56	CDH1	cadherin 1, type 1	-1.05	-1.32	-1.52	3.29	-1.26
Cfa.16093.2.S1_s_at	4.48	5.15	3.96	4.16	6.06	4.8	CAPNS1	calpain, small subunit 1	1.6	-1.43	-1.24	3	1.25
Cfa.3402.2.A1_at	5.9	6.77	7.51	7.41	6.34	5.99	CALU	calumenin	1.83	3.04	2.84	1.35	1.06
CfaAffx.24800.1.S1_at	4.31	4.63	4.28	4.41	8.29	4.75	CASP14	caspase 14, apoptosis-related cysteine peptidase	1.25	-1.02	1.07	15.71	1.36
CfaAffx.15405.1.S1_s_at	5.41	5.46	5.07	5.25	6.64	5.53	CTSA	cathepsin A	1.03	-1.27	-1.12	2.33	1.09
CfaAffx.15770.1.S1_s_at	4.61	4.94	4.57	4.59	6.33	4.87	CTSD	cathepsin D	1.26	-1.03	-1.01	3.29	1.2
CfaAffx.13599.1.S1_at	6.1	5.55	4.66	5.4	4.64	5.84	CTSO	cathepsin O	-1.47	-2.72	-1.63	-2.76	-1.2
CfaAffx.11235.1.S1_s_at	4.65	4.64	4.26	4.13	5.66	4.32	CD44	CD44 molecule (Indian blood group)	-1.01	-1.31	-1.44	2.01	-1.25
Cfa.1333.1.S1_at	6.09	6.34	4.93	5.22	7.96	5.94	CD74	CD74 molecule, major histocompatibility complex, class II invariant chain	1.19	-2.23	-1.82	3.66	-1.11
Cfa.1333.3.S1_s_at	5.29	5.52	4.51	4.78	7.43	5.24	CD74	CD74 molecule, major histocompatibility complex, class II invariant chain	1.18	-1.72	-1.42	4.41	-1.03
Cfa.1333.3.S1_a_at	5.82	5.86	5.32	5.15	7.02	5.63	CD74	CD74 molecule, major histocompatibility complex, class II invariant chain	1.03	-1.41	-1.59	2.3	-1.14
Cfa.10558.3.A1_at	6.73	7.19	7.82	7.9	7.25	6.77	CREG1	cellular repressor of E1A-stimulated genes 1	1.38	2.12	2.25	1.44	1.03
Cfa.2620.1.A1_at	6.29	6.39	7.39	6.46	7.11	6.84	CERS5	ceramide synthase 5	1.07	2.14	1.13	1.77	1.46
CfaAffx.22153.1.S1_at	5.09	5.03	4.67	4.7	7.05	5.01	C4H10orf54	chromosome 4 open reading frame, human C10orf54	-1.04	-1.34	-1.3	3.89	-1.06
CfaAffx.20469.1.S1_s_at	6.92	7.72	6.41	6.41	9.09	7.03	CFL1	cofilin 1 (non-muscle)	1.75	-1.42	-1.42	4.52	1.08
Cfa.777.1.S1_at	4.11	4.39	4.22	4.3	5.29	4.19	CFL1	cofilin 1 (non-muscle)	1.22	1.08	1.14	2.27	1.06
Cfa.100.1.S1_s_at	9.18	8.53	7.5	7.98	9.97	9.29	COL1A1	collagen, type I, alpha 1	-1.57	-3.2	-2.31	1.73	1.08
Cfa.100.1.S1_at	4.44	4.17	4.86	4.81	5.6	4.42	COL1A1	collagen, type I, alpha 1	-1.21	1.33	1.29	2.23	-1.02
Cfa.1262.1.S1_s_at	6.13	5.28	3.91	3.93	7.57	6.34	COL1A2	collagen, type I, alpha 2	-1.8	-4.68	-4.62	2.7	1.15
CfaAffx.22804.1.S1_s_at	5.08	4.55	3.44	4.08	5.46	5.5	COL3A1	collagen, type III, alpha 1	-1.44	-3.11	-2	1.3	1.34
Cfa.14626.2.S1_s_at	6.57	6.31	5.68	5.41	6.72	6.89	COL3A1	collagen, type III, alpha 1	-1.2	-1.86	-2.24	1.11	1.24
CfaAffx.1672.1.S1_at	6.64	6.68	5.19	5.56	7.97	6.99	CDSN	corneodesmosin	1.03	-2.73	-2.12	2.53	1.27
CfaAffx.3005.1.S1_s_at	4.3	4.19	4.33	4.1	5.58	4.24	CDKN1A	cyclin-dependent kinase inhibitor 1A (p21, Cip1)	-1.08	1.02	-1.15	2.43	-1.05
CfaAffx.20239.1.S1_at	4.04	4.15	4.09	4	5.8	4.45	CST6	cystatin E/M	1.08	1.04	-1.03	3.38	1.33
CfaAffx.790.1.S1_s_at	4.26	4.33	3.85	3.94	6.14	4.37	LOC607874	cystatin-C-like	1.05	-1.33	-1.25	3.66	1.08
CfaAffx.2338.1.S1_s_at	5.22	5.27	4.28	4.64	7.52	5.32	CYB5R3	cytochrome b5 reductase 3	1.04	-1.92	-1.5	4.94	1.07
Cfa.14232.1.A1_at	5.07	4.76	4.1	3.88	5.8	4.61	DMKN	dermokine	-1.24	-1.96	-2.27	1.66	-1.37
CfaAffx.27670.1.S1_s_at	5.38	5.38	4.29	4.81	5.59	5.46	DSG1	desmoglein 1	-1	-2.12	-1.49	1.16	1.06
CfaAffx.15045.1.S1_at	7.36	7.23	5.64	5.86	8.54	7.29	DSP	desmoplakin	-1.09	-3.29	-2.81	2.27	-1.04
CfaAffx.22335.1.S1_x_at	5.79	5.85	5.14	5.67	4.57	5.64	DNAJB12	DnaJ (Hsp40) homolog, subfamily B, member 12	1.04	-1.58	-1.09	-2.33	-1.11
CfaAffx.25714.1.S1_s_at	4.6	4.35	3.94	3.92	6.79	4.77	DUSP1	dual specificity phosphatase 1	-1.19	-1.57	-1.6	4.56	1.13
CfaAffx.25714.1.S1_at	4.29	4.13	4.08	4.06	5.43	4.37	DUSP1	dual specificity phosphatase 1	-1.12	-1.16	-1.17	2.2	1.06
CfaAffx.2564.1.S1_at	4.62	4.43	4.34	4.22	6.04	4.53	EP300	E1A binding protein p300	-1.14	-1.22	-1.32	2.68	-1.06
Cfa.18418.1.S1_at	4.17	4.2	3.83	3.69	5.31	4.1	EMD	emerin	1.02	-1.27	-1.39	2.21	-1.05
CfaAffx.5777.1.S1_at	8.93	8.71	9.97	9.25	8.22	8.95	EEPD1	endonuclease/exonuclease/phosphatase family domain containing 1	-1.16	2.07	1.25	-1.63	1.02
AFFX-Cfa-ef1a-M_x_at	10.67	10.27	7.98	8.15	10.69	10.35	EEF1A1	eukaryotic translation elongation factor 1 alpha 1	-1.32	-6.43	-5.73	1.02	-1.25
AFFX-Cfa-ef1a-3_x_at	7.79	7.28	7.12	6.73	7.72	7.66	EEF1A1	eukaryotic translation elongation factor 1 alpha 1	-1.43	-1.6	-2.08	-1.05	-1.09
CfaAffx.22536.1.S1_x_at	9.41	8.92	7.24	7.59	9.58	9.07	EEF1A1; LOC102155289; LOC102156596	eukaryotic translation elongation factor 1 alpha 1; elongation factor 1-alpha 1	-1.41	-4.51	-3.54	1.12	-1.27
CfaAffx.710.1.S1_x_at	8.52	8.14	7.17	7.21	8.83	8.23	EEF1A1; LOC100685794; LOC102153873; LOC102155289; LOC102156596	eukaryotic translation elongation factor 1 alpha 1; elongation factor 1-alpha 1-like; putative elongation factor 1-alpha-like 3; elongation factor 1-alpha 1	-1.3	-2.55	-2.48	1.24	-1.22
CfaAffx.29247.1.S1_at	7.2	7.13	5.77	5.63	8.32	7.21	EEF2	eukaryotic translation elongation factor 2	-1.05	-2.69	-2.97	2.17	1.01
CfaAffx.2153.1.S1_at	4.09	3.89	3.57	3.62	6.49	3.97	EIF3H	eukaryotic translation initiation factor 3, subunit H	-1.15	-1.43	-1.38	5.29	-1.08
CfaAffx.2153.1.S1_s_at	4.06	4.09	3.8	4.02	5.86	4.22	EIF3H	eukaryotic translation initiation factor 3, subunit H	1.02	-1.2	-1.03	3.47	1.11
Cfa.8657.1.A1_s_at	4.48	5.28	3.5	3.72	6.83	4.29	EIF5A	eukaryotic translation initiation factor 5A	1.73	-1.98	-1.7	5.07	-1.15
Cfa.10996.1.A1_at	4.68	5.43	6.04	5.75	5.01	4.43	FAM166A	family with sequence similarity 166, member A	1.68	2.58	2.11	1.26	-1.18
CfaAffx.12813.1.S1_at	3.89	3.98	3.74	3.78	5.11	3.91	FAM83C	family with sequence similarity 83, member C	1.06	-1.11	-1.08	2.33	1.01
CfaAffx.26973.1.S1_at	5.01	4.35	3.94	3.66	6.46	5.01	FAXDC2	fatty acid hydroxylase domain containing 2	-1.58	-2.1	-2.56	2.74	1
Cfa.3707.3.S1_s_at	5.23	5.68	4.46	4.31	7.11	5.72	FN1	fibronectin 1	1.37	-1.7	-1.89	3.68	1.41
CfaAffx.22155.1.S1_s_at	3.97	4.18	3.65	3.8	5.08	4.27	FN1	fibronectin 1	1.16	-1.24	-1.12	2.16	1.23
CfaAffx.20118.1.S1_s_at	8.66	8.34	6.3	6.02	11.24	9.82	FLG	filaggrin	-1.25	-5.14	-6.25	5.95	2.22
CfaAffx.20094.1.S1_x_at	4.19	4.22	3.85	3.94	6.56	5.36	FLG	filaggrin	1.02	-1.26	-1.18	5.2	2.26
CfaAffx.20094.1.S1_at	4	3.98	3.75	3.72	5.79	4.49	FLG	filaggrin	-1.01	-1.19	-1.21	3.48	1.41
Cfa.14621.1.S1_s_at	3.99	3.99	3.93	3.81	5.07	3.85	FLNA	filamin A, alpha	-1	-1.05	-1.14	2.11	-1.11
CfaAffx.11117.1.S1_s_at	4	4.27	3.92	3.88	5.62	4.18	FKBP1A	FK506 binding protein 1A, 12kDa	1.2	-1.06	-1.09	3.07	1.13
CfaAffx.20444.1.S1_at	4.2	3.99	3.5	3.52	6.19	4.82	GPRC5D	G protein-coupled receptor, class C, group 5, member D	-1.16	-1.62	-1.6	3.97	1.53
CfaAffx.24704.1.S1_s_at	4.39	4.4	4.32	4.2	6.06	4.43	GABARAP	GABA(A) receptor-associated protein	1	-1.05	-1.15	3.18	1.03
Cfa.87.1.A1_at	4.94	5.45	6.11	6.37	5.48	5.09	GJB2	gap junction protein, beta 2, 26kDa	1.42	2.24	2.69	1.45	1.1
CfaAffx.8446.1.S1_at	5.27	4.67	4.24	4.24	6.67	4.7	GATA3	GATA binding protein 3	-1.51	-2.04	-2.04	2.66	-1.48
CfaAffx.6450.1.S1_s_at	5.68	5.72	5.03	4.88	6.84	5.61	GSN	gelsolin	1.03	-1.57	-1.74	2.24	-1.05
Cfa.17575.1.S1_s_at	5.96	5.83	5.08	5.14	7.02	6	GSN	gelsolin	-1.1	-1.84	-1.76	2.08	1.03
Cfa.21025.1.S1_at	3.87	3.8	3.63	3.67	5.11	3.91	GLRX	glutaredoxin (thioltransferase)	-1.05	-1.18	-1.15	2.37	1.03
Cfa.14342.3.A1_s_at	4.28	4.23	3.81	3.9	6.48	4.13	GPX3	glutathione peroxidase 3	-1.03	-1.39	-1.3	4.6	-1.11
CfaAffx.30320.1.S1_s_at	4.99	5.06	4.69	4.61	6.09	5.04	LOC479912	glutathione S-transferase Mu 1	1.05	-1.23	-1.31	2.14	1.03
AFFX-Cfa-gapdh-M_x_at	7.85	8.31	7.6	7.66	9.36	7.93	GAPDH	glyceraldehyde-3-phosphate dehydrogenase	1.38	-1.19	-1.14	2.85	1.06
AFFX-Cfa-gapdh-3_x_at	4.15	4.16	3.81	3.86	5.51	4.05	GAPDH	glyceraldehyde-3-phosphate dehydrogenase	1.01	-1.26	-1.22	2.57	-1.07
CfaAffx.13010.1.S1_x_at	6.39	7.24	4.54	5.25	8.03	6.66	GAPDH; LOC100683724; LOC100684096; LOC100688969; LOC106558132; LOC106559470; LOC106559694; LOC106560188; LOC477441; LOC479206	glyceraldehyde-3-phosphate dehydrogenase; glyceraldehyde-3-phosphate dehydrogenase-like; glyceraldehyde-3-phosphate dehydrogenase pseudogene	1.81	-3.61	-2.2	3.12	1.21
CfaAffx.23015.1.S1_x_at	4.37	4.98	4.25	4.31	6.5	4.45	GAPDH; LOC100683724; LOC100684096; LOC100688969; LOC106558132; LOC106559470; LOC106559694; LOC106560188; LOC477441; LOC479206	glyceraldehyde-3-phosphate dehydrogenase; glyceraldehyde-3-phosphate dehydrogenase-like; glyceraldehyde-3-phosphate dehydrogenase pseudogene	1.53	-1.09	-1.04	4.38	1.06
CfaAffx.26731.1.S1_x_at	3.95	4.25	3.85	4.01	5.78	4.04	GAPDH; LOC100683724; LOC100684096; LOC100688969; LOC106558132; LOC106559470; LOC106559694; LOC106560188; LOC477441; LOC479206	glyceraldehyde-3-phosphate dehydrogenase; glyceraldehyde-3-phosphate dehydrogenase-like; glyceraldehyde-3-phosphate dehydrogenase pseudogene	1.23	-1.07	1.04	3.55	1.07
Cfa.1238.1.S1_x_at	4.21	4.62	4.08	4.19	5.97	4.33	GAPDH; LOC100683724; LOC100684096; LOC100688969; LOC106558132; LOC106559470; LOC106559694; LOC106560188; LOC477441; LOC479206	glyceraldehyde-3-phosphate dehydrogenase; glyceraldehyde-3-phosphate dehydrogenase-like; glyceraldehyde-3-phosphate dehydrogenase pseudogene	1.33	-1.1	-1.01	3.4	1.09
Cfa.3849.1.S1_s_at	6.77	6.26	5.42	5.53	6.85	6.42	HSPB1	heat shock 27kDa protein 1	-1.43	-2.55	-2.37	1.06	-1.28
Cfa.293.1.S1_s_at	4.67	5.14	4.24	4.25	5.9	4.62	LOC607470	heat shock protein HSP 90-alpha pseudogene	1.38	-1.34	-1.34	2.34	-1.03
Cfa.3973.1.A1_at	8.76	7.55	5.9	5.85	7.75	6.97	LOC100855540; LOC100855558	hemoglobin subunit alpha-like	-2.3	-7.25	-7.47	-2.01	-3.45
Cfa.18474.1.S1_at	6.1	5.88	5.45	5.67	5	5.93	HINT2	histidine triad nucleotide binding protein 2	-1.17	-1.57	-1.34	-2.14	-1.12
CfaAffx.791.1.S1_s_at	3.51	3.47	3.12	3.23	5.63	3.49	LOC100683643; LOC100855574; LOC100855764; LOC100856099; LOC100856116; LOC100856186; LOC106558265; LOC478743; LOC482202; LOC483169; LOC483170; LOC488267; LOC488279; LOC488288; LOC488290; LOC488303; LOC608682; LOC611089; LOC611465; LOC611482	histone H2B type 1-F/J/L-like; histone H2B type 2-E; histone H2B type 1-like; histone H2B type 1; histone H2B type 3-B; histone H2B type 2-E-like; histone H2B type 1-J; histone H2B type 1-K; histone H2B type 1-B	-1.03	-1.31	-1.22	4.36	-1.01
Cfa.1341.1.S1_s_at	4.88	4.78	4.15	4.16	6.23	4.81	ITM2B	integral membrane protein 2B	-1.07	-1.66	-1.64	2.55	-1.05
CfaAffx.11478.1.S1_at	7.69	7.83	8.77	8.1	7.54	7.77	ITGB7	integrin, beta 7	1.1	2.12	1.33	-1.11	1.06
CfaAffx.11760.1.S1_at	4.17	4.47	4.09	4.22	5.24	4.35	IL36B	interleukin 36, beta	1.23	-1.05	1.03	2.1	1.13
CfaAffx.20143.1.S1_at	3.88	3.93	3.99	3.91	5.74	3.91	IVL	involucrin	1.04	1.08	1.02	3.63	1.02
CfaAffx.24382.1.S1_at	7.57	7.4	5.52	5.38	8.81	7.19	JUP	junction plakoglobin	-1.13	-4.16	-4.57	2.35	-1.3
Cfa.17367.1.S1_s_at	5.8	5.34	4.61	4.52	7.13	5.36	JUP	junction plakoglobin	-1.37	-2.27	-2.42	2.52	-1.35
Cfa.10761.1.S1_s_at	9.16	9.16	6.86	7.4	9.96	8.79	KRT1	keratin 1, type II	-1	-4.93	-3.39	1.75	-1.29
CfaAffx.24556.1.S1_s_at	9.45	9.37	6.91	7.61	10.65	9.11	KRT10	keratin 10, type I	-1.06	-5.84	-3.59	2.29	-1.27
Cfa.16768.1.S1_at	6.8	6.56	6	6.8	8.24	6.41	KRT10	keratin 10, type I	-1.18	-1.74	1	2.72	-1.3
CfaAffx.24434.1.S1_s_at	8.86	9.24	5.81	7.94	10.17	8.56	KRT14	keratin 14	1.3	-8.29	-1.89	2.48	-1.23
CfaAffx.24432.1.S1_at	7.68	8.01	5.68	6.35	9.33	7.42	KRT14	keratin 14	1.26	-4.01	-2.51	3.13	-1.2
CfaAffx.24422.1.S1_s_at	5.45	6.45	5.17	5.09	8.43	5.93	KRT17	keratin 17	2	-1.21	-1.29	7.87	1.39
CfaAffx.24425.1.S1_at	4.98	5.46	4.71	4.74	7.05	5.22	KRT17	keratin 17	1.4	-1.2	-1.18	4.22	1.18
CfaAffx.24495.1.S1_s_at	6.95	6.1	5.07	4.81	8.9	7.04	KRT32; KRT33A; LOC490988; LOC490989; LOC607876	keratin 32, type I; keratin 33A, type I; keratin, type I cuticular Ha1; keratin, type I cuticular Ha3-II	-1.8	-3.67	-4.4	3.87	1.06
CfaAffx.24485.1.S1_x_at	4.65	4.33	4.33	3.85	5.66	4.61	KRT32; LOC490988	keratin 32, type I; keratin, type I cuticular Ha1	-1.25	-1.25	-1.74	2.01	-1.03
CfaAffx.24452.1.S1_at	4.25	4.81	4.88	4.38	6.51	5.43	KRT37; KRT38; LOC490987	keratin 37; keratin 38, type I; keratin, type I cuticular Ha8	1.47	1.54	1.09	4.8	2.26
CfaAffx.11761.1.S1_at	5.18	7.02	5.67	8.64	10.14	6.06	KRT5; LOC100687987; LOC486523; LOC486531	keratin 5, type II; keratin, type II cytoskeletal 6A; keratin, type II cuticular Hb1	3.58	1.4	11.01	30.98	1.84
CfaAffx.11761.1.S1_s_at	5.58	6.68	5.32	6.87	9.21	6.14	KRT5; LOC100687987; LOC486523; LOC486531	keratin 5, type II; keratin, type II cytoskeletal 6A; keratin, type II cuticular Hb1	2.15	-1.2	2.45	12.36	1.48
CfaAffx.11756.1.S1_s_at	9.13	9.61	6.25	6.84	10.26	8.87	KRT5; LOC100687987; LOC486531	keratin 5, type II; keratin, type II cytoskeletal 6A; keratin, type II cuticular Hb1	1.4	-7.38	-4.9	2.19	-1.2
Cfa.17318.1.S1_s_at	3.74	4	3.72	3.77	5	4.01	KRT7; LOC486530	keratin 7, type II; keratin, type II cuticular Hb6	1.2	-1.01	1.02	2.39	1.2
CfaAffx.11849.1.S1_s_at	4.26	4.09	4.12	3.94	5.32	4.24	KRT80	keratin 80, type II	-1.13	-1.1	-1.25	2.09	-1.01
CfaAffx.13970.1.S1_at	5.43	5.38	4.49	3.44	7.38	6.26	KRTAP11-1	keratin associated protein 11-1	-1.03	-1.91	-3.97	3.88	1.77
CfaAffx.24524.1.S1_x_at	9.08	9.02	8.99	8.25	10.09	9.52	LOC490994	keratin associated protein 4-12-like	-1.04	-1.06	-1.78	2.02	1.36
CfaAffx.11751.1.S1_at	6.79	6.92	6.62	6.29	7.81	7.11	LOC100683813	keratin, type II cytoskeletal 75	1.1	-1.12	-1.41	2.03	1.25
CfaAffx.22273.1.S1_s_at	5.94	4.89	4.6	4.26	8.84	5.4	LOC100685181; LOC102151833; LOC102151942; LOC106557509; LOC106558106; LOC487804; LOC491392; LOC607849; LOC610875; LOC611489	keratin-associated protein 10-12-like; keratin-associated protein 10-6-like; keratin-associated protein 10-7-like; keratin-associated protein 10-7; keratin-associated protein 10-8-like	-2.07	-2.53	-3.2	7.47	-1.46
CfaAffx.22268.1.S1_x_at	8.64	8.24	7.69	6.76	9.66	8.58	LOC102151942; LOC106557509; LOC487804; LOC491392; LOC607258; LOC607849; LOC610875; LOC611489	keratin-associated protein 10-7-like; keratin-associated protein 10-12-like; keratin-associated protein 10-7; keratin-associated protein 10-6-like; keratin-associated protein 10-4; keratin-associated protein 10-8-like	-1.32	-1.94	-3.67	2.02	-1.04
CfaAffx.24526.1.S1_at	4.57	4.43	4.49	4.21	6.34	5.04	LOC102151669	keratin-associated protein 3-1	-1.11	-1.06	-1.29	3.4	1.38
CfaAffx.24528.1.S1_s_at	6.42	6.2	5.95	5.48	8.3	6.84	LOC102151831	keratin-associated protein 3-3	-1.17	-1.39	-1.93	3.66	1.33
CfaAffx.364.1.S1_x_at	10.1	9.89	8.9	7.9	11.54	10.63	LOC100684851; LOC100684920	keratin-associated protein 4-12-like	-1.16	-2.3	-4.59	2.71	1.44
CfaAffx.365.1.S1_x_at	10.24	9.99	9.49	8.45	11.2	10.83	LOC106557522	keratin-associated protein 4-2-like	-1.19	-1.69	-3.46	1.94	1.5
CfaAffx.13969.1.S1_at	5.71	5.61	5.02	4.68	7.53	6.27	KRTAP7-1	keratin-associated protein 7-1	-1.07	-1.61	-2.04	3.53	1.47
CfaAffx.363.1.S1_x_at	9.91	9.79	9.45	8.28	10.96	10.42	LOC102157069	keratin-associated protein 9-1-like	-1.09	-1.38	-3.11	2.07	1.42
CfaAffx.361.1.S1_x_at	7.47	7.13	6.73	5.26	9.94	8.4	LOC106559287	keratin-associated protein 9-9-like	-1.26	-1.67	-4.63	5.54	1.9
CfaAffx.20140.1.S1_at	5.88	5.31	5.02	4.76	6.1	5.69	KPRP	keratinocyte proline-rich protein	-1.48	-1.81	-2.17	1.17	-1.14
CfaAffx.4608.1.S1_at	4.14	6.83	5.05	5.18	8.48	5.15	LOC482436	L-amino-acid oxidase-like	6.48	1.88	2.07	20.26	2.02
CfaAffx.574.1.S1_at	4.39	4.19	4.08	3.99	5.56	4.37	LRRC15	leucine rich repeat containing 15	-1.15	-1.25	-1.32	2.25	-1.02
CfaAffx.14554.1.S1_x_at	4.08	4.35	4.09	4.21	5.39	4.16	LOC476882	L-lactate dehydrogenase A chain	1.21	1.01	1.1	2.49	1.06
CfaAffx.21758.1.S1_at	5.75	5.69	5.1	5.04	6.9	5.62	LY6D	lymphocyte antigen 6 complex, locus D	-1.04	-1.57	-1.63	2.22	-1.09
CfaAffx.1839.1.S1_at	7.35	6.96	5.33	4.89	8.41	7.1	LY6G6C	lymphocyte antigen 6 complex, locus G6C	-1.31	-4.06	-5.51	2.08	-1.19
CfaAffx.1598.1.S1_s_at	3.68	3.93	3.53	3.41	4.8	3.65	LYZ	lysozyme	1.18	-1.11	-1.21	2.16	-1.02
CfaAffx.1697.1.S1_s_at	4.87	5.08	4.92	4.8	5.98	5.44	DLA-12; DLA88; LOC100685196	MHC class I DLA-12; MHC class I DLA-88; DLA class I histocompatibility antigen, A9/A9 alpha chain-like	1.16	1.04	-1.05	2.17	1.48
CfaAffx.19874.1.S1_at	6.73	5.73	5.79	5.73	5.83	6	MTERF4	mitochondrial transcription termination factor 4	-2	-1.92	-1.99	-1.86	-1.66
CfaAffx.3391.1.S1_s_at	3.95	3.91	3.95	3.72	5.24	3.91	MYH9	myosin, heavy chain 9, non-muscle	-1.03	1	-1.17	2.46	-1.03
Cfa.16755.1.S1_s_at	3.65	3.8	3.67	3.65	4.82	3.71	NDUFA7	NADH dehydrogenase (ubiquinone) 1 alpha subcomplex, 7, 14.5kDa	1.11	1.01	1	2.26	1.04
Cfa.18162.1.S1_s_at	5.76	5.74	4.54	4.76	8.45	5.46	NFIC	nuclear factor I/C (CCAAT-binding transcription factor)	-1.02	-2.33	-2.01	6.46	-1.23
CfaAffx.29366.1.S1_x_at	4.99	5.09	4.96	4.54	6.52	5.01	NFIC	nuclear factor I/C (CCAAT-binding transcription factor)	1.07	-1.02	-1.37	2.89	1.02
CfaAffx.29366.1.S1_s_at	6.57	6.61	6.24	5.63	7.99	6.4	NFIC	nuclear factor I/C (CCAAT-binding transcription factor)	1.03	-1.26	-1.92	2.66	-1.12
CfaAffx.26064.1.S1_s_at	4.8	4.57	3.93	4.02	6.58	4.66	NFIX	nuclear factor I/X (CCAAT-binding transcription factor)	-1.18	-1.83	-1.72	3.43	-1.1
CfaAffx.15842.1.S1_s_at	4.51	4.56	4.53	4.34	5.57	4.56	LOC102155065; LOC474472; LOC479011; YBX1	nuclease-sensitive element-binding protein 1 pseudogene; nuclease-sensitive element-binding protein 1; Y box binding protein 1	1.04	1.02	-1.13	2.09	1.04
CfaAffx.1069.1.S1_s_at	4.69	4.94	4.88	4.79	7.61	4.87	NABP2	nucleic acid binding protein 2	1.19	1.14	1.07	7.56	1.13
CfaAffx.27166.1.S1_at	6.78	6.57	6.25	6.53	5.64	6.48	PDZD9	PDZ domain containing 9	-1.15	-1.45	-1.19	-2.2	-1.23
CfaAffx.6961.1.S1_s_at	5.85	5.57	5.12	5.11	7.24	5.85	PDZK1IP1	PDZK1 interacting protein 1	-1.21	-1.65	-1.67	2.62	-1
CfaAffx.15155.1.S1_s_at	5.35	6	5.32	5.03	8.3	5.9	PI3	peptidase inhibitor 3, skin-derived	1.58	-1.02	-1.24	7.75	1.46
Cfa.16324.1.S1_s_at	4.63	5.43	3.51	3.76	7.04	4.73	LOC403581; PPIA; PPIAP4	peptidylprolyl isomerase A (cyclophilin A) pseudogene; peptidylprolyl isomerase A (cyclophilin A); peptidylprolyl isomerase (cyclophilin A) pseudogene 4	1.74	-2.18	-1.84	5.3	1.07
CfaAffx.25129.1.S1_at	6.91	6.97	8.08	6.32	7.61	7.81	PHF8	PHD finger protein 8	1.04	2.25	-1.5	1.62	1.87
CfaAffx.18370.1.S1_s_at	4.23	4.2	4.16	4.1	5.43	4.33	PHACTR4	phosphatase and actin regulator 4	-1.02	-1.05	-1.1	2.3	1.07
CfaAffx.23051.1.S1_s_at	4.32	4.23	4.1	4.14	5.65	4.18	PIK3R2	phosphoinositide-3-kinase, regulatory subunit 2 (beta)	-1.07	-1.17	-1.13	2.51	-1.1
CfaAffx.8975.1.S1_s_at	4.45	4.26	4.22	4.09	5.8	4.53	PLD3	phospholipase D family, member 3	-1.14	-1.18	-1.29	2.54	1.06
CfaAffx.21473.1.S1_at	4.05	4.5	3.97	3.88	7.18	4.43	PLET1	placenta expressed transcript 1	1.37	-1.05	-1.13	8.76	1.3
CfaAffx.7077.1.S1_at	4.74	4.55	3.96	3.96	7.05	4.89	PLXDC2	plexin domain containing 2	-1.14	-1.72	-1.72	4.96	1.11
CfaAffx.30125.1.S1_s_at	4.3	4.36	3.7	3.89	5.31	4.04	PTBP1	polypyrimidine tract binding protein 1	1.05	-1.51	-1.33	2.01	-1.19
Cfa.4666.1.A1_s_at	6.01	6.55	5.7	5.57	7.26	6.33	PSENEN	presenilin enhancer gamma secretase subunit	1.46	-1.24	-1.35	2.38	1.25
Cfa.20442.2.S1_s_at	4.61	5.52	3.8	3.62	5.81	4.77	PRNP	prion protein	1.88	-1.75	-1.98	2.29	1.11
Cfa.18736.1.S1_s_at	4.44	5.39	4.15	4.23	6.66	4.8	PFN1	profilin 1	1.93	-1.22	-1.16	4.68	1.29
CfaAffx.11330.1.S1_s_at	4.73	4.81	4.49	4.53	6.29	4.84	PROM2	prominin 2	1.06	-1.18	-1.15	2.95	1.08
CfaAffx.27337.1.S1_at	7.15	7.41	8.14	8	7.63	7.63	PML	promyelocytic leukemia	1.2	2	1.8	1.4	1.4
CfaAffx.24207.1.S1_s_at	5.56	5.72	4.55	4.48	7.15	5.53	PLP2	proteolipid protein 2 (colonic epithelium-enriched)	1.11	-2.01	-2.12	3.01	-1.02
CfaAffx.617.1.S1_x_at	4.13	4.22	4.07	4	5.85	4.18	LOC611067	prothymosin alpha-like	1.06	-1.04	-1.1	3.3	1.03
CfaAffx.617.1.S1_s_at	6.24	6.75	5.91	6.21	8.55	6.38	LOC611067; PTMA	prothymosin alpha-like; prothymosin, alpha	1.43	-1.26	-1.02	4.95	1.1
CfaAffx.1674.1.S1_at	4.63	4.65	4.51	4.44	6.09	4.55	PSORS1C2	psoriasis susceptibility 1 candidate 2	1.01	-1.09	-1.14	2.75	-1.06
CfaAffx.7156.1.S1_s_at	5.2	5.19	4.72	4.75	7.99	5.12	RAB7A	RAB7A, member RAS oncogene family	-1.01	-1.4	-1.36	6.95	-1.05
Cfa.4923.1.A2_at	4.21	4.23	3.92	4.05	5.23	4.16	RAC1	ras-related C3 botulinum toxin substrate 1 (rho family, small GTP binding protein Rac1)	1.02	-1.22	-1.12	2.03	-1.04
CfaAffx.9763.1.S1_s_at	4.59	4.9	4.53	4.25	6.69	4.52	ARHGDIA	Rho GDP dissociation inhibitor (GDI) alpha	1.24	-1.04	-1.26	4.29	-1.05
CfaAffx.29897.1.S1_s_at	7.45	7.18	4.56	4.17	8.21	7.6	RPL10	ribosomal protein L10	-1.2	-7.42	-9.7	1.69	1.11
Cfa.284.1.A1_x_at	7.61	7.53	5.54	5.67	9.23	7.56	RPL10A	ribosomal protein L10a	-1.06	-4.22	-3.86	3.07	-1.04
CfaAffx.2147.1.S1_s_at	4.99	4.91	4.55	4.62	6.5	4.96	RPL11	ribosomal protein L11	-1.06	-1.36	-1.3	2.85	-1.03
Cfa.795.1.A1_s_at	4.86	4.6	3.99	3.95	7.61	4.74	RPL12	ribosomal protein L12	-1.2	-1.83	-1.88	6.7	-1.09
Cfa.4501.1.A1_s_at	4.86	4.76	4.15	4.25	5.96	4.86	RPL15	ribosomal protein L15	-1.07	-1.64	-1.53	2.14	-1
CfaAffx.1434.1.S1_s_at	8.65	8.49	6.73	6.97	9.89	8.53	RPL18	ribosomal protein L18	-1.12	-3.78	-3.2	2.36	-1.09
CfaAffx.6878.1.S1_at	6.07	6.05	4.89	4.43	8.13	6.51	RPL18	ribosomal protein L18	-1.02	-2.27	-3.13	4.17	1.35
Cfa.10645.1.S1_s_at	6.7	6.76	5.42	5.55	8.46	6.42	RPL18A	ribosomal protein L18a	1.04	-2.44	-2.22	3.38	-1.22
Cfa.3547.1.A1_s_at	5.33	5.42	4.11	4.01	7.64	5.56	RPL23	ribosomal protein L23	1.07	-2.33	-2.49	4.99	1.17
CfaAffx.11293.1.S1_x_at	4.61	4.42	4.17	4.29	5.77	4.38	RPL27A	ribosomal protein L27a	-1.14	-1.35	-1.24	2.24	-1.17
Cfa.4085.1.S1_s_at	6.34	5.99	4.67	4.68	7.68	6.13	RPL28	ribosomal protein L28	-1.28	-3.18	-3.17	2.54	-1.16
Cfa.3545.1.A1_x_at	4.18	4.06	3.96	3.81	5.26	3.98	RPL29	ribosomal protein L29	-1.09	-1.16	-1.29	2.11	-1.15
CfaAffx.30959.1.S1_s_at	3.21	3.25	3.09	3.11	4.4	3.18	RPL35	ribosomal protein L35	1.02	-1.09	-1.08	2.28	-1.02
Cfa.4470.1.S1_at	3.87	3.83	3.73	3.75	7.06	3.83	RPL38	ribosomal protein L38	-1.03	-1.1	-1.08	9.15	-1.02
Cfa.839.1.A1_s_at	6.34	6.16	4.06	4.58	8.63	6.27	RPL4	ribosomal protein L4	-1.13	-4.86	-3.4	4.89	-1.05
CfaAffx.30860.1.S1_s_at	4.46	4.28	3.98	3.98	6.01	4.39	RPL5	ribosomal protein L5	-1.13	-1.39	-1.39	2.93	-1.05
Cfa.1309.2.A1_x_at	5.28	5.19	3.77	3.74	7.49	5.44	RPL6	ribosomal protein L6	-1.06	-2.84	-2.92	4.64	1.11
Cfa.1309.5.A1_x_at	3.96	4.03	3.62	3.49	5.49	3.96	RPL6	ribosomal protein L6	1.05	-1.26	-1.38	2.89	1
CfaAffx.448.1.S1_x_at	4.49	4.46	4.5	4.34	5.67	4.64	RPL6	ribosomal protein L6	-1.02	1.01	-1.11	2.26	1.11
Cfa.3266.1.S1_x_at	4.04	3.89	3.56	3.55	5.36	4.05	RPL7	ribosomal protein L7	-1.11	-1.39	-1.41	2.5	1.01
Cfa.4446.1.S1_s_at	7.47	7.3	5.9	5.8	7.61	7.15	RPL8	ribosomal protein L8	-1.13	-2.98	-3.19	1.1	-1.25
Cfa.312.1.S1_s_at	4.24	4.14	3.6	3.65	6.15	4.14	RPL9	ribosomal protein L9	-1.07	-1.56	-1.51	3.78	-1.07
CfaAffx.2709.1.S1_s_at	4.73	4.53	3.86	4.08	7.33	4.62	RPS10	ribosomal protein S10	-1.15	-1.82	-1.56	6.08	-1.08
Cfa.1272.1.A1_s_at	7.24	6.84	4.43	4.41	9.17	6.76	RPS11	ribosomal protein S11	-1.32	-7.02	-7.13	3.8	-1.4
Cfa.6195.1.A1_s_at	4.32	4.3	4.08	3.95	6.37	4.27	RPS11	ribosomal protein S11	-1.01	-1.18	-1.29	4.14	-1.04
Cfa.3187.1.A1_at	4.38	4.42	4	4.05	6.52	4.28	RPS15	ribosomal protein S15	1.02	-1.3	-1.26	4.4	-1.08
Cfa.1201.1.A1_s_at	8.03	7.81	4.31	4.38	8.35	7.99	RPS17	ribosomal protein S17	-1.17	-13.15	-12.56	1.25	-1.03
Cfa.1201.1.A1_x_at	6.2	5.76	5.16	5.65	6.6	6.21	RPS17	ribosomal protein S17	-1.35	-2.06	-1.47	1.32	1.01
CfaAffx.1111.1.S1_s_at	8.76	8.76	5.46	5.2	10.78	9.04	RPS26	ribosomal protein S26	-1	-9.81	-11.75	4.08	1.22
Cfa.1477.1.S1_s_at	5.19	5.04	3.96	4.07	6.11	5.1	RPS3	ribosomal protein S3	-1.11	-2.34	-2.17	1.9	-1.06
CfaAffx.15491.1.S1_s_at	5.95	5.44	4.54	4.32	6.4	5.43	RPLP0	ribosomal protein, large, P0	-1.42	-2.66	-3.09	1.36	-1.43
Cfa.12459.1.S1_s_at	3.42	3.41	3.4	3.36	4.49	3.41	RPLP2	ribosomal protein, large, P2	-1.01	-1.01	-1.04	2.1	-1.01
Cfa.10769.1.S1_s_at	3.92	4.19	3.77	3.84	5.97	4.01	S100A11	S100 calcium binding protein A11	1.2	-1.11	-1.06	4.14	1.06
Cfa.18759.1.S1_s_at	3.86	3.96	3.83	3.93	5.24	3.92	S100A16	S100 calcium binding protein A16	1.07	-1.02	1.05	2.6	1.04
CfaAffx.26833.1.S1_s_at	4.39	4.92	4.42	4.47	5.48	4.36	S100A2	S100 calcium binding protein A2	1.44	1.02	1.06	2.13	-1.02
CfaAffx.27328.1.S1_s_at	5.97	5.5	4.81	4.9	6.44	6.24	SPARC	secreted protein, acidic, cysteine-rich (osteonectin)	-1.38	-2.24	-2.1	1.39	1.2
CfaAffx.16909.1.S1_s_at	4.94	5.29	6.09	5.59	5.47	5.12	SEMA3F	sema domain, immunoglobulin domain (Ig), short basic domain, secreted, (semaphorin) 3F	1.28	2.23	1.57	1.44	1.14
Cfa.21637.1.S1_s_at	4.66	4.59	3.98	3.85	6.59	4.6	SRRM2	serine/arginine repetitive matrix 2	-1.05	-1.61	-1.76	3.81	-1.04
CfaAffx.19489.1.S1_s_at	4.29	4.29	4.02	3.58	7.1	4.21	SH3BGRL3	SH3 domain binding glutamate-rich protein like 3	1.01	-1.2	-1.63	7.01	-1.06
CfaAffx.19489.1.S1_at	4.29	4.35	4.12	4.09	6.16	4.34	SH3BGRL3	SH3 domain binding glutamate-rich protein like 3	1.05	-1.13	-1.15	3.66	1.04
CfaAffx.5757.1.S1_at	4.14	4.69	4.09	4.31	5.98	4.77	SLC31A1	solute carrier family 31 (copper transporter), member 1	1.46	-1.04	1.12	3.56	1.55
CfaAffx.10491.1.S1_s_at	4.24	4.3	4	4.04	5.4	4.14	SOS1	son of sevenless homolog 1 (Drosophila)	1.04	-1.19	-1.15	2.23	-1.08
CfaAffx.5019.1.S1_s_at	4.75	4.46	4.32	4.38	5.75	4.69	SPTBN1	spectrin, beta, non-erythrocytic 1	-1.23	-1.36	-1.3	2	-1.05
CfaAffx.21160.1.S1_at	3.89	4.18	3.84	3.93	5.49	4	ST6GAL1	ST6 beta-galactosamide alpha-2,6-sialyltranferase 1	1.22	-1.04	1.03	3.03	1.07
CfaAffx.15184.1.S1_s_at	5.8	5.41	4.69	4.68	5.62	5.76	SCD	stearoyl-CoA desaturase (delta-9-desaturase)	-1.31	-2.17	-2.18	-1.14	-1.03
CfaAffx.19082.1.S1_at	4.77	5.31	4.39	4.38	7.42	4.59	SFN	stratifin	1.45	-1.3	-1.31	6.29	-1.13
Cfa.6393.1.A1_s_at	4.74	4.74	4.24	4.47	6.06	4.62	SULF2	sulfatase 2	-1	-1.41	-1.21	2.49	-1.09
CfaAffx.11400.1.S1_at	5.29	5.16	4.45	4.67	6.42	5.16	SBSN	suprabasin	-1.09	-1.79	-1.53	2.2	-1.09
Cfa.17243.1.S1_s_at	4.05	4.2	3.78	3.88	5.04	4.12	SYVN1	synovial apoptosis inhibitor 1, synoviolin	1.11	-1.2	-1.12	2	1.05
CfaAffx.23594.1.S1_s_at	5.35	5.12	4.18	4.37	6.59	5.18	TNXB	tenascin XB	-1.18	-2.25	-1.98	2.36	-1.13
CfaAffx.12617.1.S1_x_at	5.41	5.94	5.35	5.42	7.57	5.74	LOC100687170; TMSB10	thymosin beta-10 pseudogene; thymosin beta 10	1.44	-1.04	1.01	4.48	1.26
Cfa.307.2.A1_a_at	3.88	4.53	3.71	4.16	5.66	4.18	LOC100683370; LOC102156243; TMSB4X	thymosin beta-4; thymosin beta-4 pseudogene; thymosin beta 4, X-linked	1.57	-1.13	1.21	3.42	1.23
Cfa.3680.1.S1_s_at	4.18	4.7	4.23	4.52	5.3	4.09	TIMP1	TIMP metallopeptidase inhibitor 1	1.44	1.04	1.27	2.18	-1.06
CfaAffx.14760.1.S1_s_at	7.16	7.45	6.09	6.6	5.96	7.21	TOX2	TOX high mobility group box family member 2	1.22	-2.09	-1.48	-2.29	1.04
Cfa.1397.1.S1_s_at	4.57	4.62	4.29	4.28	5.91	4.86	TECR	trans-2,3-enoyl-CoA reductase	1.04	-1.22	-1.22	2.53	1.22
CfaAffx.15173.1.S1_s_at	4.74	4.67	4.14	4.3	6.88	4.86	TFAP2A	transcription factor AP-2 alpha (activating enhancer binding protein 2 alpha)	-1.05	-1.52	-1.36	4.43	1.09
CfaAffx.26222.1.S1_s_at	7.27	7.06	6.77	6.61	9.01	7.33	TOB1	transducer of ERBB2, 1	-1.15	-1.41	-1.57	3.34	1.04
CfaAffx.20384.1.S1_at	4.09	4.26	3.78	3.82	7.26	4.11	TAGLN	transgelin	1.12	-1.24	-1.21	8.98	1.01
CfaAffx.20384.1.S1_s_at	4.23	4.38	3.94	4.14	5.85	4.3	TAGLN	transgelin	1.11	-1.23	-1.07	3.06	1.05
Cfa.19077.1.S1_s_at	4.81	5.43	4.63	4.66	7.05	4.96	TAGLN2	transgelin 2	1.54	-1.13	-1.11	4.73	1.11
CfaAffx.23569.1.S1_at	6.6	6.18	5.56	6.33	6.51	6.3	TMEM130	transmembrane protein 130	-1.34	-2.06	-1.2	-1.06	-1.22
CfaAffx.20088.1.S1_a_at	8.98	7.92	8.36	7.05	10.71	8.85	TCHH	trichohyalin	-2.08	-1.53	-3.79	3.33	-1.09
CfaAffx.20088.1.S1_x_at	8.68	7.76	8.31	6.95	10.34	8.47	TCHH	trichohyalin	-1.9	-1.29	-3.31	3.16	-1.16
CfaAffx.18647.1.S1_at	5.39	4.59	4.05	3.86	6.94	4.81	TRIM29	tripartite motif containing 29	-1.74	-2.53	-2.88	2.93	-1.49
CfaAffx.14773.1.S1_s_at	5.8	5.61	5.97	5.49	6.98	6.02	TFG	TRK-fused gene	-1.13	1.13	-1.24	2.28	1.16
CfaAffx.25960.1.S1_s_at	4.25	4.32	4.31	4.21	7.46	4.57	TPM1	tropomyosin 1 (alpha)	1.04	1.04	-1.03	9.24	1.24
CfaAffx.21564.1.S1_s_at	4.53	4.46	4.41	4.36	6.04	4.43	TP63	tumor protein p63	-1.05	-1.09	-1.13	2.84	-1.08
CfaAffx.682.1.S1_x_at	4.41	4.29	4.14	4.09	5.56	4.61	LOC100685053	ubiquitin	-1.09	-1.21	-1.25	2.21	1.14
Cfa.3552.1.S1_s_at	6.53	6.05	4.11	4.27	8.41	6.33	UBA52	ubiquitin A-52 residue ribosomal protein fusion product 1	-1.4	-5.35	-4.8	3.69	-1.15
CfaAffx.136.1.S1_x_at	7.43	7.18	6.49	6.47	8.67	7.55	UBB	ubiquitin B	-1.19	-1.92	-1.95	2.37	1.09
Cfa.8589.2.S1_a_at	4.63	4.99	4.33	4.35	5.87	4.68	UBE2D3	ubiquitin-conjugating enzyme E2D 3	1.28	-1.23	-1.22	2.37	1.04
CfaAffx.258.1.S1_x_at	9.34	9.04	8.28	6.91	10.23	9.38	LOC102153120	uncharacterized LOC102153120	-1.23	-2.09	-5.39	1.85	1.03
Cfa.9924.1.A1_s_at	3.92	5.05	3.82	4.02	5.03	4.24	LOC474798	uncharacterized LOC474798	2.19	-1.07	1.07	2.16	1.25
CfaAffx.13597.1.S1_s_at	4.25	4.53	4.12	4.02	5.51	4.33	VCAN	versican	1.21	-1.1	-1.17	2.39	1.06
CfaAffx.13638.1.S1_s_at	4.16	4.92	3.92	3.99	5.17	4.43	VCAN	versican	1.69	-1.18	-1.12	2.01	1.21
Cfa.45.2.A1_s_at	4.94	5.35	4.3	4.24	6.05	4.97	VIM	vimentin	1.33	-1.55	-1.62	2.17	1.03
CfaAffx.23836.1.S1_s_at	4.58	4.79	4.47	4.46	6.44	4.53	WDR1	WD repeat domain 1	1.16	-1.08	-1.09	3.64	-1.03
Cfa.12478.1.S1_at	6.47	6.79	8.07	7.01	6.47	7.23	WLS	wntless Wnt ligand secretion mediator	1.25	3.02	1.45	-1	1.68
CfaAffx.28070.1.S1_at	5.46	4.98	4.6	4.91	4.35	5.03	ZNF830	zinc finger protein 830	-1.39	-1.81	-1.47	-2.16	-1.35
AFFX-Cf_Gapdh_5_at	7.29	8.3	6.11	6.64	9.13	7.59			2.01	-2.27	-1.58	3.58	1.23
AFFX-Cf_Actin_5_s_at	8.04	8.38	5.54	5.78	10.56	7.69			1.26	-5.65	-4.79	5.72	-1.27
CfaAffx.51.1.S1_at	9	8.74	7.63	7.64	9.83	8.68			-1.2	-2.59	-2.57	1.78	-1.25
CfaAffx.34.1.S1_at	9.21	9.47	8.08	8.36	10.24	9.4			1.2	-2.19	-1.8	2.05	1.14
Cfa.10576.1.A1_at	5.26	4.8	4.27	4.05	5.22	5.09			-1.38	-1.98	-2.3	-1.02	-1.13
CfaAffx.17200.1.S1_x_at	9.44	9.06	10.04	8.3	10.02	9.49			-1.3	1.51	-2.2	1.5	1.03
CfaAffx.25347.1.S1_at	5.8	5.4	5.41	5.44	4.63	5.39			-1.32	-1.31	-1.28	-2.25	-1.33
CfaAffx.29538.1.S1_at	9.09	9.12	8.44	8.94	7.96	8.89			1.02	-1.57	-1.11	-2.19	-1.15
Cfa.2038.1.S1_at	7.35	7.08	7.22	7.4	6.29	7.11			-1.21	-1.09	1.04	-2.09	-1.18
CfaAffx.25.1.S1_at	5.95	6.33	5.86	5.44	9.09	6.14			1.31	-1.06	-1.42	8.86	1.14
CfaAffx.27.1.S1_at	6.98	7.72	6.73	6.76	9.58	7.95			1.68	-1.19	-1.16	6.06	1.97
AFFX-Cf_Gapdh_3_at	5.75	6.59	4.79	5.2	8.08	6.07			1.79	-1.95	-1.47	5.04	1.25
CfaAffx.31.1.S1_at	7.35	7.72	7.2	7.04	9.41	7.89			1.29	-1.11	-1.24	4.17	1.46
CfaAffx.29.1.S1_at	5.83	5.22	5.4	4.88	7.82	5.4			-1.53	-1.35	-1.94	3.97	-1.35
CfaAffx.51.1.S1_s_at	8.43	8.2	8.03	8.6	10.38	8.11			-1.17	-1.32	1.12	3.86	-1.25
CfaAffx.26.1.S1_at	8.24	8.34	7.75	7.71	10.15	8.28			1.08	-1.4	-1.44	3.78	1.03
CfaAffx.30.1.S1_at	7.88	8.01	7.3	7.66	9.63	8			1.1	-1.49	-1.16	3.39	1.09
CfaAffx.37.1.S1_at	7.09	7.59	6.46	6.51	8.79	7.7			1.41	-1.55	-1.49	3.25	1.52
CfaAffx.33.1.S1_at	7.28	7.54	6.63	7	8.95	7.7			1.2	-1.57	-1.21	3.17	1.34
CfaAffx.28.1.S1_at	6.6	7.06	5.85	5.8	8.23	7.13			1.37	-1.69	-1.75	3.08	1.44
AFFX-Cf_Gapdh_M_at	7.65	8.52	7.37	7.86	9.19	7.94			1.83	-1.21	1.16	2.91	1.22
Cfa.17603.1.S1_s_at	4.67	4.84	4.5	4.43	6.13	4.89			1.13	-1.12	-1.18	2.75	1.17
CfaAffx.35.1.S1_at	8.97	9.17	8.43	8.56	10.32	9.21			1.15	-1.45	-1.33	2.54	1.18
CfaAffx.32.1.S1_at	4.28	4.32	4.39	4.17	5.59	4.39			1.03	1.08	-1.08	2.48	1.08
CfaAffx.36.1.S1_at	11.58	12.1	12.3	12.39	12.78	11.94			1.43	1.64	1.75	2.29	1.28
Cfa.12195.8.A1_at	6.61	5.98	7.11	5.77	6.82	7.83			-1.55	1.41	-1.8	1.15	2.31
