# Supplementary material for: Trichohyalin gene expression is negatively correlated with the severity of dermatitis in a canine atopic dermatitis model
Source: Front Vet Sci. 2024 Aug 21;11:1396557. doi: 10.3389/fvets.2024.1396557 (PMC11371671; doi:10.3389/fvets.2024.1396557)
Supplement: Supplementary file 5 [file Table_7.XLSX]

## Sheet: Sheet1
ID	D0 Avg (log2)	D1 Avg (log2)	D2 Avg (log2)	D8 Avg (log2)	Gene Symbol	Description	D1 vs D0 Fold Change	D2 vs D0 Fold Change	D8 vs D0 Fold Change
Cfa.802.2.S1_s_at	5.03	3.67	3.52	3.52	LOC100856611; RPS21	40S ribosomal protein S21 pseudogene; ribosomal protein S21	-2.58	-2.86	-2.86
CfaAffx.19410.1.S1_s_at	5.63	3.91	3.61	3.55	LOC102154781; RPS4X	40S ribosomal protein S4-like; ribosomal protein S4, X-linked	-3.3	-4.06	-4.23
Cfa.10190.1.S1_s_at	5.64	5.24	4.54	4.59	LOC608772; RPS6	40S ribosomal protein S6 pseudogene; ribosomal protein S6	-1.32	-2.14	-2.07
CfaAffx.185.1.S1_x_at	6.98	6.12	6.06	5.93	LOC485640	60S ribosomal protein L10-like	-1.82	-1.9	-2.07
Cfa.9114.2.S1_s_at	7.92	9.44	7.95	8.49	ACTG1	actin gamma 1	2.88	1.02	1.49
CfaAffx.9553.1.S1_s_at	9.18	9.05	7.43	7.65	ACTG1	actin gamma 1	-1.09	-3.37	-2.88
Cfa.9114.2.S1_at	9.47	9.95	8.28	8.38	ACTG1	actin gamma 1	1.4	-2.28	-2.13
AFFX-Cfa-actin-5_s_at	5.91	5.88	4.14	4.16	ACTB	actin, beta	-1.02	-3.4	-3.36
CfaAffx.23260.1.S1_x_at	8.52	8.33	7.08	6.43	ACTB; ACTBL2	actin, beta; actin, beta-like 2	-1.14	-2.71	-4.25
Cfa.3487.1.S1_at	4.49	3.63	3.64	3.48	ADIPOQ	adiponectin, C1Q and collagen domain containing	-1.81	-1.81	-2.02
Cfa.6419.1.S1_at	7.21	6.37	6.13	6.19	ARF3	ADP-ribosylation factor 3	-1.79	-2.12	-2.02
CfaAffx.24300.1.S1_s_at	4.38	3.56	3.42	3.27	AHNAK	AHNAK nucleoprotein	-1.77	-1.94	-2.15
Cfa.16996.1.S1_at	5.6	4.6	4.68	4.35	ANKRD13D	ankyrin repeat domain 13 family, member D	-2	-1.89	-2.37
CfaAffx.16686.1.S1_at	7.67	7	6.49	6.76	ANO1	anoctamin 1, calcium activated chloride channel	-1.59	-2.27	-1.88
CfaAffx.29102.1.S1_x_at	5.9	4.73	4.47	4.82	LOC100684996; LOC102151342; LOC102154055; LOC102155506; LOC475098; LOC475273	ATP synthase subunit d, mitochondrial-like; ATP synthase subunit d, mitochondrial; ATP synthase subunit d, mitochondrial pseudogene	-2.25	-2.7	-2.11
CfaAffx.15721.1.S1_x_at	12.11	11.53	9.36	11.39	LOC106559976	basic salivary proline-rich protein 1-like	-1.49	-6.72	-1.65
Cfa.8611.3.A1_at	3.46	3.98	4.08	4.5	CAST	calpastatin	1.44	1.53	2.05
Cfa.3402.2.A1_at	5.81	7.23	7.75	7.46	CALU	calumenin	2.68	3.82	3.13
Cfa.1333.1.S1_at	4.78	4.07	3.8	3.66	CD74	CD74 molecule, major histocompatibility complex, class II invariant chain	-1.64	-1.98	-2.17
Cfa.10558.3.A1_at	6.38	7.16	8.09	7.99	CREG1	cellular repressor of E1A-stimulated genes 1	1.72	3.26	3.04
CfaAffx.20469.1.S1_s_at	6.62	7.03	6.1	5.55	CFL1	cofilin 1 (non-muscle)	1.32	-1.44	-2.1
CfaAffx.29820.1.S1_at	7.62	7.11	6.55	6.93	CIRBP	cold inducible RNA binding protein	-1.42	-2.09	-1.61
Cfa.100.1.S1_at	3.59	3.69	4.65	4.04	COL1A1	collagen, type I, alpha 1	1.08	2.09	1.37
Cfa.100.1.S1_s_at	8.05	7.52	7.61	6.75	COL1A1	collagen, type I, alpha 1	-1.45	-1.36	-2.48
Cfa.1262.1.S1_s_at	4.95	3.87	3.84	3.62	COL1A2	collagen, type I, alpha 2	-2.12	-2.17	-2.52
CfaAffx.22804.1.S1_s_at	4.63	3.77	3.66	3.59	COL3A1	collagen, type III, alpha 1	-1.81	-1.96	-2.05
CfaAffx.1672.1.S1_at	5.71	5.87	4.43	4.74	CDSN	corneodesmosin	1.12	-2.41	-1.96
CfaAffx.15045.1.S1_at	7	6.68	5.95	5.67	DSP	desmoplakin	-1.25	-2.07	-2.52
AFFX-Cfa-ef1a-M_x_at	10.34	9.34	8.3	8.02	EEF1A1	eukaryotic translation elongation factor 1 alpha 1	-2	-4.1	-5
CfaAffx.22536.1.S1_x_at	8.35	7.56	7.19	7.19	EEF1A1; LOC102155289; LOC102156596	eukaryotic translation elongation factor 1 alpha 1; elongation factor 1-alpha 1	-1.74	-2.23	-2.24
CfaAffx.29247.1.S1_at	5.77	5.44	4.87	4.74	EEF2	eukaryotic translation elongation factor 2	-1.26	-1.87	-2.05
Cfa.10996.1.A1_at	4.47	5.68	5.73	6.15	FAM166A	family with sequence similarity 166, member A	2.31	2.4	3.2
CfaAffx.20118.1.S1_s_at	8.21	6.79	5.3	5.09	FLG	filaggrin	-2.67	-7.52	-8.71
CfaAffx.20444.1.S1_at	5.98	3.99	3.59	3.87	GPRC5D	G protein-coupled receptor, class C, group 5, member D	-3.96	-5.23	-4.3
Cfa.87.1.A1_at	4.63	7.73	5.17	6.5	GJB2	gap junction protein, beta 2, 26kDa	8.59	1.45	3.65
CfaAffx.13010.1.S1_x_at	6.22	6.25	5.12	5	GAPDH; LOC100683724; LOC100684096; LOC100688969; LOC106558132; LOC106559470; LOC106559694; LOC106560188; LOC477441; LOC479206	glyceraldehyde-3-phosphate dehydrogenase; glyceraldehyde-3-phosphate dehydrogenase-like; glyceraldehyde-3-phosphate dehydrogenase pseudogene	1.02	-2.14	-2.32
Cfa.3849.1.S1_s_at	6.2	5.49	5.14	4.94	HSPB1	heat shock 27kDa protein 1	-1.63	-2.08	-2.38
Cfa.3973.1.A1_at	6.98	6.2	5.64	4.54	LOC100855540; LOC100855558	hemoglobin subunit alpha-like	-1.71	-2.52	-5.42
CfaAffx.20702.1.S1_s_at	5.47	6.54	6.22	6.39	LOC100683228	heterogeneous nuclear ribonucleoprotein A1-like	2.1	1.68	1.9
CfaAffx.27917.1.S1_at	6.88	6.59	5.99	5.82	HMGXB3	HMG box domain containing 3	-1.23	-1.87	-2.09
CfaAffx.24382.1.S1_at	6.59	6.5	4.94	4.56	JUP	junction plakoglobin	-1.06	-3.13	-4.07
Cfa.17367.1.S1_s_at	5.13	4.83	4.17	4.11	JUP	junction plakoglobin	-1.23	-1.94	-2.02
Cfa.10761.1.S1_s_at	8.11	7.97	7.13	6.29	KRT1	keratin 1, type II	-1.11	-1.97	-3.55
CfaAffx.24556.1.S1_s_at	8.27	7.85	7.15	6.86	KRT10	keratin 10, type I	-1.33	-2.17	-2.65
CfaAffx.24434.1.S1_s_at	7.64	8.86	5.99	5.33	KRT14	keratin 14	2.32	-3.14	-4.97
CfaAffx.24432.1.S1_at	7.82	8.19	6.25	6.2	KRT14	keratin 14	1.29	-2.97	-3.07
CfaAffx.24422.1.S1_s_at	6.77	5.25	4.24	4.55	KRT17	keratin 17	-2.88	-5.78	-4.65
CfaAffx.24495.1.S1_s_at	8.34	5.44	4.09	4.36	KRT32; KRT33A; LOC490988; LOC490989; LOC607876	keratin 32, type I; keratin 33A, type I; keratin, type I cuticular Ha1; keratin, type I cuticular Ha3-II	-7.44	-19.02	-15.81
CfaAffx.24485.1.S1_at	5.13	3.75	3.42	3.44	KRT32; LOC490988	keratin 32, type I; keratin, type I cuticular Ha1	-2.6	-3.27	-3.22
CfaAffx.24485.1.S1_x_at	5.39	4.09	3.51	3.71	KRT32; LOC490988	keratin 32, type I; keratin, type I cuticular Ha1	-2.47	-3.68	-3.22
CfaAffx.24452.1.S1_at	5.53	3.88	3.88	3.94	KRT37; KRT38; LOC490987	keratin 37; keratin 38, type I; keratin, type I cuticular Ha8	-3.13	-3.13	-3.01
CfaAffx.11828.1.S1_at	7.78	5.91	5.22	5.49	KRT5; LOC100687987; LOC486531	keratin 5, type II; keratin, type II cytoskeletal 6A; keratin, type II cuticular Hb1	-3.65	-5.91	-4.9
CfaAffx.11761.1.S1_at	6.92	9.53	4.07	5.58	KRT5; LOC100687987; LOC486523; LOC486531	keratin 5, type II; keratin, type II cytoskeletal 6A; keratin, type II cuticular Hb1	6.08	-7.22	-2.54
CfaAffx.11756.1.S1_s_at	8.76	8.15	5.99	5.76	KRT5; LOC100687987; LOC486531	keratin 5, type II; keratin, type II cytoskeletal 6A; keratin, type II cuticular Hb1	-1.53	-6.85	-8.01
CfaAffx.11761.1.S1_s_at	6.59	8.59	4.99	5.75	KRT5; LOC100687987; LOC486523; LOC486531	keratin 5, type II; keratin, type II cytoskeletal 6A; keratin, type II cuticular Hb1	3.99	-3.03	-1.79
CfaAffx.13970.1.S1_at	7.42	4.8	3.7	3.92	KRTAP11-1	keratin associated protein 11-1	-6.14	-13.17	-11.34
CfaAffx.24524.1.S1_x_at	10.38	9	7.53	8.55	LOC490994	keratin associated protein 4-12-like	-2.59	-7.2	-3.55
CfaAffx.13967.1.S1_at	5.65	4.62	4.21	4.34	KRTAP8-1	keratin associated protein 8-1	-2.06	-2.72	-2.49
CfaAffx.22273.1.S1_x_at	9.49	8.61	8.14	8.24	LOC100685181; LOC102151833; LOC102151942; LOC106558106; LOC487804; LOC491392; LOC607258; LOC607849; LOC611489	keratin-associated protein 10-12-like; keratin-associated protein 10-6-like; keratin-associated protein 10-7-like; keratin-associated protein 10-7; keratin-associated protein 10-4; keratin-associated protein 10-8-like	-1.85	-2.55	-2.38
CfaAffx.22273.1.S1_s_at	8.38	4.76	3.85	4.13	LOC100685181; LOC102151833; LOC102151942; LOC106557509; LOC106558106; LOC487804; LOC491392; LOC607849; LOC610875; LOC611489	keratin-associated protein 10-12-like; keratin-associated protein 10-6-like; keratin-associated protein 10-7-like; keratin-associated protein 10-7; keratin-associated protein 10-8-like	-12.28	-23.13	-18.97
CfaAffx.23307.1.S1_at	6.03	4.87	4.59	4.49	LOC102151833	keratin-associated protein 10-6-like	-2.24	-2.7	-2.89
CfaAffx.22268.1.S1_x_at	9.03	8.2	5.83	6.69	LOC102151942; LOC106557509; LOC487804; LOC491392; LOC607258; LOC607849; LOC610875; LOC611489	keratin-associated protein 10-7-like; keratin-associated protein 10-12-like; keratin-associated protein 10-7; keratin-associated protein 10-6-like; keratin-associated protein 10-4; keratin-associated protein 10-8-like	-1.78	-9.14	-5.06
CfaAffx.17204.1.S1_at	7.97	6.83	6.05	6.13	LOC100855642; LOC100856490	keratin-associated protein 12-1-like	-2.2	-3.79	-3.59
CfaAffx.24523.1.S1_at	5.77	4.75	4.84	4.74	LOC100685893	keratin-associated protein 17-1	-2.02	-1.91	-2.04
CfaAffx.24526.1.S1_at	6.26	4.04	3.64	3.81	LOC102151669	keratin-associated protein 3-1	-4.67	-6.15	-5.46
CfaAffx.24528.1.S1_s_at	7.63	5.71	4.98	5.14	LOC102151831	keratin-associated protein 3-3	-3.8	-6.27	-5.62
CfaAffx.364.1.S1_x_at	11.67	10.01	6.03	8.61	LOC100684851; LOC100684920	keratin-associated protein 4-12-like	-3.15	-49.87	-8.33
CfaAffx.365.1.S1_x_at	11.37	9.97	6.65	8.62	LOC106557522	keratin-associated protein 4-2-like	-2.65	-26.38	-6.75
CfaAffx.13969.1.S1_at	7.43	5.25	4.3	4.56	KRTAP7-1	keratin-associated protein 7-1	-4.53	-8.78	-7.32
CfaAffx.363.1.S1_x_at	11.03	9.74	7.37	8.71	LOC102157069	keratin-associated protein 9-1-like	-2.44	-12.6	-4.99
CfaAffx.361.1.S1_x_at	9.58	6.87	4.61	5.6	LOC106559287	keratin-associated protein 9-9-like	-6.53	-31.36	-15.74
CfaAffx.4608.1.S1_at	4.26	7.77	4.51	6	LOC482436	L-amino-acid oxidase-like	11.47	1.19	3.36
CfaAffx.1839.1.S1_at	6.25	5.4	4.83	4.13	LY6G6C	lymphocyte antigen 6 complex, locus G6C	-1.81	-2.68	-4.34
CfaAffx.25474.1.S1_at	3.77	4.86	4.75	4.51	MPDU1	mannose-P-dolichol utilization defect 1	2.13	1.98	1.67
CfaAffx.19718.1.S1_at	6.39	5.65	4.96	5.24	MTFP1	mitochondrial fission process 1	-1.67	-2.69	-2.23
CfaAffx.15552.1.S1_at	6.28	5.37	5.2	5.25	LOC102151306	mucin-2-like	-1.88	-2.11	-2.04
Cfa.18162.1.S1_s_at	5.08	4.15	4.36	3.78	NFIC	nuclear factor I/C (CCAAT-binding transcription factor)	-1.9	-1.65	-2.47
CfaAffx.26064.1.S1_s_at	4.62	3.88	3.81	3.58	NFIX	nuclear factor I/X (CCAAT-binding transcription factor)	-1.67	-1.75	-2.06
CfaAffx.25053.1.S1_x_at	6.1	5.29	4.96	5.22	PDLIM7	PDZ and LIM domain 7 (enigma)	-1.76	-2.21	-1.85
Cfa.16324.1.S1_s_at	4.96	4.44	3.76	3.21	LOC403581; PPIA; PPIAP4	peptidylprolyl isomerase A (cyclophilin A) pseudogene; peptidylprolyl isomerase A (cyclophilin A); peptidylprolyl isomerase (cyclophilin A) pseudogene 4	-1.43	-2.29	-3.37
Cfa.19384.1.S1_at	4.53	5.23	5.19	5.68	PTRH1	peptidyl-tRNA hydrolase 1 homolog	1.62	1.58	2.22
CfaAffx.25129.1.S1_at	8.65	7.97	5.25	7.63	PHF8	PHD finger protein 8	-1.6	-10.58	-2.03
CfaAffx.21473.1.S1_at	4.58	5.1	3.37	3.49	PLET1	placenta expressed transcript 1	1.43	-2.31	-2.14
CfaAffx.7077.1.S1_at	4.82	4.26	3.8	3.9	PLXDC2	plexin domain containing 2	-1.48	-2.03	-1.9
Cfa.4666.1.A1_at	5.83	5.18	5.16	4.82	PSENEN	presenilin enhancer gamma secretase subunit	-1.57	-1.6	-2.01
CfaAffx.24945.1.S1_at	5.62	4.97	4.86	4.6	PSMD3	proteasome 26S subunit, non-ATPase 3	-1.58	-1.7	-2.04
CfaAffx.29897.1.S1_s_at	7.21	5.65	4.36	3.97	RPL10	ribosomal protein L10	-2.95	-7.24	-9.44
Cfa.284.1.A1_x_at	6.49	5.26	4.32	4.41	RPL10A	ribosomal protein L10a	-2.35	-4.5	-4.2
CfaAffx.20478.1.S1_at	4.87	4.76	3.72	4.48	RPL11	ribosomal protein L11	-1.07	-2.22	-1.31
CfaAffx.6878.1.S1_at	6.31	4.96	4.58	4.03	RPL18	ribosomal protein L18	-2.55	-3.31	-4.86
CfaAffx.1434.1.S1_s_at	7.9	7.25	6.55	6.25	RPL18	ribosomal protein L18	-1.56	-2.55	-3.12
Cfa.10645.1.S1_s_at	6.47	5.58	5.33	5.06	RPL18A	ribosomal protein L18a	-1.86	-2.21	-2.67
Cfa.3547.1.A1_s_at	4.88	4.16	3.84	3.81	RPL23	ribosomal protein L23	-1.65	-2.05	-2.09
Cfa.4085.1.S1_s_at	6.02	5.14	4.82	4.37	RPL28	ribosomal protein L28	-1.85	-2.3	-3.14
Cfa.839.1.A1_s_at	5.32	4.72	4.43	4.21	RPL4	ribosomal protein L4	-1.51	-1.85	-2.16
Cfa.1309.2.A1_x_at	5.08	3.96	3.51	3.6	RPL6	ribosomal protein L6	-2.17	-2.95	-2.78
Cfa.4446.1.S1_s_at	6.73	5.85	5.35	5.03	RPL8	ribosomal protein L8	-1.85	-2.62	-3.25
Cfa.1272.1.A1_s_at	6.78	4.75	4.37	4.1	RPS11	ribosomal protein S11	-4.08	-5.32	-6.42
Cfa.1201.1.A1_s_at	7.26	5.61	3.89	3.34	RPS17	ribosomal protein S17	-3.13	-10.34	-15.18
Cfa.1201.1.A1_x_at	6.54	5.64	4.87	5.38	RPS17	ribosomal protein S17	-1.87	-3.19	-2.23
CfaAffx.1111.1.S1_s_at	7.65	5.47	4.3	4.13	RPS26	ribosomal protein S26	-4.54	-10.2	-11.49
CfaAffx.15491.1.S1_s_at	5.6	4.81	4.1	4.05	RPLP0	ribosomal protein, large, P0	-1.73	-2.82	-2.93
Cfa.16244.1.A1_at	4.66	4.87	4.87	5.73	RUNX2	runt-related transcription factor 2	1.16	1.16	2.09
CfaAffx.27328.1.S1_s_at	4.95	4.08	3.92	3.76	SPARC	secreted protein, acidic, cysteine-rich (osteonectin)	-1.84	-2.05	-2.29
Cfa.1546.2.S1_at	4.02	5.17	5.02	5.56	SF1	splicing factor 1	2.22	2	2.92
CfaAffx.15184.1.S1_s_at	5.83	4.92	4.39	4.41	SCD	stearoyl-CoA desaturase (delta-9-desaturase)	-1.88	-2.71	-2.67
CfaAffx.19082.1.S1_at	5.09	5.49	4.33	4.04	SFN	stratifin	1.32	-1.69	-2.06
CfaAffx.14760.1.S1_s_at	7.13	6.45	5.89	5.9	TOX2	TOX high mobility group box family member 2	-1.6	-2.37	-2.35
CfaAffx.18287.1.S1_at	6.2	7.13	7.12	7.27	TSNAX	translin-associated factor X	1.91	1.9	2.11
CfaAffx.20088.1.S1_x_at	9.54	9.51	6.03	7.82	TCHH	trichohyalin	-1.02	-11.4	-3.29
CfaAffx.20088.1.S1_a_at	9.89	9.81	6.48	7.98	TCHH	trichohyalin	-1.06	-10.62	-3.77
CfaAffx.18647.1.S1_at	4.63	4.06	3.65	3.56	TRIM29	tripartite motif containing 29	-1.49	-1.97	-2.11
Cfa.3552.1.S1_s_at	5.81	4.65	4.14	3.73	UBA52	ubiquitin A-52 residue ribosomal protein fusion product 1	-2.24	-3.17	-4.22
CfaAffx.136.1.S1_x_at	7.75	7.12	6.64	6.49	UBB	ubiquitin B	-1.54	-2.16	-2.4
CfaAffx.258.1.S1_x_at	10.29	9.01	5.93	7.75	LOC102153120	uncharacterized LOC102153120	-2.42	-20.46	-5.79
CfaAffx.15724.1.S1_x_at	10.2	8.95	7.6	8.42	LOC102153120	uncharacterized LOC102153120	-2.38	-6.05	-3.45
CfaAffx.15714.1.S1_x_at	8.78	8.11	7.47	7.85	LOC102153120; LOC106560002	uncharacterized LOC102153120; uncharacterized LOC106560002	-1.59	-2.46	-1.9
Cfa.12720.1.A1_at	4.85	5.84	5.67	5.89	LOC102154067	uncharacterized LOC102154067	1.98	1.77	2.06
CfaAffx.24940.1.S1_s_at	4.6	4.9	5.04	6.11	LOC106559313	uncharacterized LOC106559313	1.23	1.36	2.85
Cfa.15396.1.A1_at	5.48	6.96	6.14	6.25			2.8	1.59	1.7
Cfa.16628.1.S1_at	8.2	9.27	8.89	9.35			2.1	1.62	2.22
RPTR-Cfa-AF292559-1_at	5.05	6.07	5.98	6.38			2.02	1.91	2.52
CfaAffx.17200.1.S1_x_at	10.99	10.24	6.69	9.85			-1.69	-19.82	-2.21
Cfa.12195.8.A1_at	6.85	6.25	4.95	6.4			-1.51	-3.72	-1.36
AFFX-Cf_Actin_5_s_at	7.02	6.5	5.6	5.05			-1.43	-2.68	-3.93
Cfa.10576.1.A1_at	5.32	4.53	3.96	4.31			-1.73	-2.57	-2.02
CfaAffx.33.1.S1_at	7.95	8.08	6.61	6.7			1.09	-2.53	-2.38
CfaAffx.37.1.S1_at	7.99	8.15	6.66	6.63			1.12	-2.51	-2.56
AFFX-Cf_Gapdh_5_at	6.84	7.01	5.62	5.38			1.13	-2.33	-2.76
CfaAffx.34.1.S1_at	9.33	9.61	8.32	8.2			1.22	-2.01	-2.2
CfaAffx.6111.1.S1_x_at	5.84	5.53	4.84	5.29			-1.23	-2	-1.46
Cfa.5856.1.A1_at	4.55	5.43	5.55	5.98			1.84	2	2.71
Cfa.9940.2.S1_at	5.26	5.78	5.9	6.5			1.44	1.56	2.36
Cfa.9537.1.S1_at	3.3	4.1	4.14	4.41			1.74	1.79	2.15
